# Supplementary material for: Bis(4-bromo­benzo­yl)(2,7-dimethoxy­naphthalene-1,8-di­yl)dimethanone
Source: Acta Crystallogr Sect E Struct Rep Online. 2010 Jan 20;66(Pt 2):o403. doi: 10.1107/S1600536810001819 (PMC2979875; doi:10.1107/S1600536810001819)
Supplement: Supplementary file 2 [file e-66-0o403-Isup2.hkl]

#
# h,k,l, Fc-squared, Fo-squared, sigma(Fo-squared) and status flag
#
data_I
_shelx_title '  yonezawa-06071801nakaema1'
_shelx_refln_list_code          4
_shelx_F_calc_maximum      298.16
_exptl_crystal_F_000      1104.00
_reflns_d_resolution_high  0.8302
 
loop_
 _symmetry_equiv_pos_as_xyz
 'x, y, z'
 '-x, y+1/2, -z+1/2'
 '-x, -y, -z'
 'x, -y-1/2, z-1/2'
 
_cell_length_a     7.8748
_cell_length_b    25.7908
_cell_length_c    11.5618
_cell_angle_alpha  90.000
_cell_angle_beta  100.982
_cell_angle_gamma  90.000
 
_shelx_F_squared_multiplier     1.000
 
loop_
 _refln_index_h
 _refln_index_k
 _refln_index_l
 _refln_F_squared_calc
 _refln_F_squared_meas
 _refln_F_squared_sigma
 _refln_observed_status
   1   0   0     5582.51     6261.17    132.95 o
   2   0   0    37617.99    38975.68   2115.90 o
   3   0   0     1288.98     1536.53     26.93 o
   4   0   0    11198.71    11536.50    386.60 o
   5   0   0      208.11      199.91      3.69 o
   6   0   0     1566.51     1597.44     53.39 o
   7   0   0        0.25        0.07      2.05 o
   8   0   0       46.24       51.02      4.89 o
   9   0   0        7.68        2.20      3.87 o
   1   1   0      180.18      217.21      1.94 o
   2   1   0    21889.64    23954.71    670.74 o
   3   1   0       19.65       26.94      1.06 o
   4   1   0       13.25       10.04      0.84 o
   5   1   0      176.16      181.72      2.53 o
   6   1   0      884.38      830.62     16.79 o
   7   1   0        6.28        3.66      1.71 o
   8   1   0       20.45       24.66      2.57 o
   9   1   0       13.09       11.05      6.61 o
   0   2   0     2931.25     2986.09     73.18 o
   1   2   0     1697.96     1905.70     17.36 o
   2   2   0    42462.29    45443.43   1598.27 o
   3   2   0      600.66      595.39      5.48 o
   4   2   0     2520.23     2523.26     35.71 o
   5   2   0      340.74      365.25      4.64 o
   6   2   0      730.72      711.34     13.80 o
   7   2   0       77.08       79.04      3.33 o
   8   2   0        2.47        4.92      3.34 o
   9   2   0        1.58        2.71      4.51 o
   1   3   0     2409.82     2669.02     27.85 o
   2   3   0     1011.13     1014.66     10.27 o
   3   3   0      542.55      540.23      5.53 o
   4   3   0     2615.82     2385.64     31.81 o
   5   3   0      273.44      319.39      3.97 o
   6   3   0      314.33      308.79      7.56 o
   7   3   0        0.10        1.84      1.76 o
   8   3   0      205.43      187.94      8.46 o
   9   3   0        9.50       12.05      4.40 o
   0   4   0    11553.33    11770.41    370.90 o
   1   4   0     1348.40     1310.66     17.19 o
   2   4   0     1545.56     1707.03     17.38 o
   3   4   0     1604.77     1828.96     20.77 o
   4   4   0     1171.26     1295.57     15.10 o
   5   4   0       25.94       23.82      0.90 o
   6   4   0      169.77      183.31      4.28 o
   7   4   0      108.58      101.47      3.82 o
   8   4   0       81.34       65.52      4.17 o
   9   4   0        0.01        0.51      2.30 o
   1   5   0      360.93      366.74      4.76 o
   2   5   0      548.22      547.01      4.68 o
   3   5   0     1090.68     1289.95     13.68 o
   4   5   0     4487.70     4653.48     80.88 o
   5   5   0      239.24      258.56      3.37 o
   6   5   0     1984.68     1872.96     40.14 o
   7   5   0      255.72      235.35      6.67 o
   8   5   0      264.78      219.80     13.36 o
   9   5   0        0.07        0.44      2.95 o
   0   6   0    26371.13    27179.64   1168.25 o
   1   6   0     2001.45     2146.23     28.25 o
   2   6   0    18217.84    19041.85    451.30 o
   3   6   0     1312.90     1396.15     15.19 o
   4   6   0     4058.85     4200.38     71.47 o
   5   6   0       62.93       67.63      1.92 o
   6   6   0      241.25      245.88      6.41 o
   7   6   0        6.12        6.01      2.13 o
   8   6   0      153.36      121.50      6.61 o
   9   6   0        0.18        0.32      3.12 o
   1   7   0     6753.33     6813.69    117.85 o
   2   7   0        3.70       11.73      0.86 o
   3   7   0     3668.94     4179.73     62.07 o
   4   7   0      350.79      376.49      5.28 o
   5   7   0      256.94      292.34      4.35 o
   6   7   0       28.28       27.47      2.47 o
   7   7   0       26.28       30.14      3.67 o
   8   7   0       82.18       56.58      5.30 o
   9   7   0        0.26        0.64      2.91 o
   0   8   0    43663.70    42604.11   2044.95 o
   1   8   0     1876.66     1961.34     27.46 o
   2   8   0    16011.74    15614.88    345.47 o
   3   8   0      236.24      259.70      4.25 o
   4   8   0     7272.88     7422.54    167.28 o
   5   8   0      135.45      150.84      3.32 o
   6   8   0     1088.50     1073.37     23.44 o
   7   8   0      264.77      215.28      6.12 o
   8   8   0       13.35       15.14      3.41 o
   1   9   0      504.35      477.64      7.54 o
   2   9   0        9.48       18.61      0.68 o
   3   9   0      724.22      734.04      8.57 o
   4   9   0      156.16      201.02      3.12 o
   5   9   0       12.81       21.38      5.12 o
   6   9   0      430.10      427.68     10.45 o
   7   9   0        0.41        0.94      2.13 o
   8   9   0      145.07      143.85     11.71 o
   0  10   0     9334.04     9835.88    278.49 o
   1  10   0      102.87      114.51      1.58 o
   2  10   0     8394.61     8117.64    180.02 o
   3  10   0     1717.21     1744.53     24.79 o
   4  10   0      123.93      107.88      2.57 o
   5  10   0       75.12       92.05      3.31 o
   6  10   0        1.81        5.05      1.70 o
   7  10   0      263.52      281.84      7.91 o
   8  10   0        1.60        1.31      2.41 o
   1  11   0      519.68      634.62      6.03 o
   2  11   0     2277.65     2332.52     31.18 o
   3  11   0        4.42       11.04      0.88 o
   4  11   0     4349.74     4380.28    107.55 o
   5  11   0       83.44       87.19      3.40 o
   6  11   0      793.06      789.87     17.42 o
   7  11   0       47.65       31.43      3.20 o
   8  11   0       60.94       58.28      3.38 o
   0  12   0      148.66      258.86      4.40 o
   1  12   0     1315.67     1502.10     16.75 o
   2  12   0     3343.38     3377.98     52.69 o
   3  12   0      350.01      326.44      4.31 o
   4  12   0      185.10      196.44      4.59 o
   5  12   0      434.89      436.21      9.04 o
   6  12   0      108.25      139.87      4.60 o
   7  12   0      312.56      306.54      8.45 o
   8  12   0       20.82       12.81      1.75 o
   1  13   0     1919.43     1930.14     23.16 o
   2  13   0     1674.87     1647.27     21.53 o
   3  13   0      193.09      191.98      2.84 o
   4  13   0     2011.59     1888.62     37.18 o
   5  13   0        0.21        1.89      1.50 o
   6  13   0      503.68      439.81     10.54 o
   7  13   0       12.25       14.60      2.39 o
   8  13   0      102.11       66.28      4.42 o
   0  14   0    20574.02    21184.56    881.79 o
   1  14   0      140.79      122.48      2.13 o
   2  14   0     5269.00     5292.26     99.13 o
   3  14   0      192.09      201.08      3.40 o
   4  14   0     1643.27     1675.82     31.85 o
   5  14   0      107.91       98.96      3.76 o
   6  14   0      148.70      170.56      5.40 o
   7  14   0        1.02        1.27      1.95 o
   8  14   0       19.41       23.78      3.85 o
   1  15   0     1983.34     1852.84     24.16 o
   2  15   0      124.97      124.79      2.33 o
   3  15   0     1105.24     1084.89     16.26 o
   4  15   0        2.35        5.94      1.39 o
   5  15   0      650.31      721.87     16.15 o
   6  15   0        4.30        1.39      1.82 o
   7  15   0        0.30        0.84      1.55 o
   8  15   0        0.01        2.02      2.47 o
   0  16   0    14869.30    16147.85    676.84 o
   1  16   0        2.43        4.31      1.09 o
   2  16   0     8506.15     8979.66    231.82 o
   3  16   0       17.94       19.53      1.62 o
   4  16   0      654.64      657.90     12.21 o
   5  16   0      160.77      187.10      6.03 o
   6  16   0      112.80      111.35      4.79 o
   7  16   0       70.38       86.65      3.50 o
   1  17   0     1417.09     1428.77     22.10 o
   2  17   0       96.21       79.94      2.41 o
   3  17   0       39.51       48.90      2.32 o
   4  17   0      557.60      539.41      9.97 o
   5  17   0       18.09       11.62      2.18 o
   6  17   0      277.54      294.18      7.45 o
   7  17   0       15.50       17.49      2.11 o
   0  18   0      127.76      152.54      4.35 o
   1  18   0      377.79      398.02      7.25 o
   2  18   0      312.06      324.12      6.25 o
   3  18   0      440.88      425.80      8.48 o
   4  18   0       50.08       49.31      4.44 o
   5  18   0      163.58      187.38      6.44 o
   6  18   0        0.73        4.50      2.03 o
   7  18   0      164.30      193.79      5.13 o
   1  19   0       40.12       32.80      1.98 o
   2  19   0      294.11      259.37      5.39 o
   3  19   0      639.94      689.91     13.40 o
   4  19   0      294.13      260.76      5.54 o
   5  19   0        7.73        6.73      1.87 o
   6  19   0      270.95      246.77      6.24 o
   7  19   0        2.62        1.62      1.24 o
   0  20   0     1113.06     1073.83     27.07 o
   1  20   0      282.56      275.03      5.87 o
   2  20   0      661.98      654.12     11.68 o
   3  20   0      523.76      536.43     11.83 o
   4  20   0      305.58      341.47      7.81 o
   5  20   0       66.24       84.22      3.87 o
   6  20   0       32.59       45.09      3.14 o
   7  20   0       10.21       11.40      1.76 o
   1  21   0      448.06      410.75      8.10 o
   2  21   0      632.26      615.96     11.88 o
   3  21   0      115.43      110.42      3.86 o
   4  21   0      270.77      256.76      7.58 o
   5  21   0       76.91       79.08      3.33 o
   6  21   0      116.32      102.83      3.35 o
   0  22   0     1740.95     1741.74     49.30 o
   1  22   0       29.27       35.37      2.36 o
   2  22   0     1568.72     1640.14     33.91 o
   3  22   0       21.12       27.03      2.27 o
   4  22   0      178.76      205.12      6.51 o
   5  22   0        1.74        1.14      1.98 o
   6  22   0       45.44       44.78      2.01 o
   1  23   0      734.37      754.71     14.75 o
   2  23   0        1.27        6.52      1.56 o
   3  23   0     1389.96     1409.62     29.91 o
   4  23   0        2.84        5.07      1.95 o
   5  23   0      137.50      162.78      6.03 o
   6  23   0       21.99       20.07      2.18 o
   0  24   0      970.65     1114.21     33.78 o
   1  24   0       62.96       58.59      2.76 o
   2  24   0      593.71      622.26     11.68 o
   3  24   0      422.76      435.35     11.58 o
   4  24   0      167.28      175.68      6.26 o
   5  24   0      109.66      122.78      4.73 o
   1  25   0       39.98       48.05      2.56 o
   2  25   0        1.05        1.53      1.20 o
   3  25   0       88.66      100.21      3.92 o
   4  25   0       11.90        7.75      1.94 o
   5  25   0       77.97       62.41      3.26 o
   0  26   0       34.67       41.30      3.47 o
   1  26   0        9.15       11.19      1.60 o
   2  26   0        5.55        8.87      1.38 o
   3  26   0      243.16      217.41      7.03 o
   4  26   0        1.77        0.61      1.52 o
   5  26   0       52.86       63.83      3.12 o
   1  27   0       94.99       77.39      2.62 o
   2  27   0       85.78       73.43      2.69 o
   3  27   0       92.27       88.50      3.40 o
   4  27   0      186.92      169.29      4.75 o
   0  28   0      538.75      492.81     14.89 o
   1  28   0        0.72        0.84      1.17 o
   2  28   0      111.32      113.93      3.22 o
   3  28   0       71.19       64.78      2.68 o
   4  28   0      251.14      291.30     10.32 o
   1  29   0      349.40      321.38      7.12 o
   2  29   0       88.58       81.63      2.42 o
   3  29   0       81.59       91.34      3.76 o
   0  30   0      148.35      165.64      5.73 o
   1  30   0        6.55        3.32      1.34 o
   2  30   0      145.16      166.66      5.43 o
  -9   1   1        4.73        2.73      1.77 o
  -8   1   1       29.27       31.13      3.31 o
  -7   1   1        2.23        2.75      1.71 o
  -6   1   1      125.01      134.35      9.94 o
  -5   1   1      574.96      660.60      8.26 o
  -4   1   1      720.67      697.96      6.81 o
  -3   1   1     4694.72     4919.71     77.83 o
  -2   1   1     9124.15     9368.08    175.77 o
  -1   1   1      365.33      379.18      2.62 o
   0   1   1     5496.73     4916.09     70.86 o
   1   1   1     6445.15     6653.34    100.59 o
   2   1   1    19456.78    20406.38    501.09 o
   3   1   1      644.30      558.99      4.62 o
   4   1   1     3458.97     3616.21     57.49 o
   5   1   1       92.93       87.65      2.52 o
   6   1   1        2.37        5.57      1.66 o
   7   1   1      167.36      147.78      5.96 o
   8   1   1        0.40        1.58      1.55 o
   9   1   1       14.70       15.32     10.00 o
  -9   2   1        0.76        1.41      1.74 o
  -8   2   1       32.02       46.84      8.14 o
  -7   2   1      103.71      120.73      4.72 o
  -6   2   1     1425.06     1421.63     34.71 o
  -5   2   1     1255.25     1385.70     19.34 o
  -4   2   1     3553.58     3669.73     53.45 o
  -3   2   1    14985.77    15794.65    375.14 o
  -2   2   1    28268.37    30011.85    900.73 o
  -1   2   1     8985.95     9091.54    146.37 o
   0   2   1      865.78      859.97     11.34 o
   1   2   1     5890.86     6013.09     89.35 o
   2   2   1     1958.85     2282.85     24.48 o
   3   2   1        7.87       17.89      1.63 o
   4   2   1     4718.50     5103.90     90.29 o
   5   2   1       45.27       61.42      1.49 o
   6   2   1      241.72      251.77      7.92 o
   7   2   1       42.62       36.48      3.43 o
   8   2   1       70.76       73.69      3.65 o
   9   2   1        0.77       -0.95      4.07 o
  -9   3   1        0.25        0.45      3.02 o
  -8   3   1       19.31       34.72     17.15 o
  -7   3   1      123.07      141.01      5.27 o
  -6   3   1       23.92       24.09      1.91 o
  -5   3   1      615.00      592.15      6.71 o
  -4   3   1     1719.43     1792.17     22.52 o
  -3   3   1       89.13      101.16      1.51 o
  -2   3   1     9045.38     9641.22    176.91 o
  -1   3   1      306.82      333.51      3.78 o
   0   3   1     9455.83    10153.40    178.38 o
   1   3   1     3068.19     3240.74     37.20 o
   2   3   1     1026.09     1061.63     13.59 o
   3   3   1     1481.30     1465.82     17.74 o
   4   3   1      735.83      661.64      8.57 o
   5   3   1        3.34        2.40      0.82 o
   6   3   1      304.98      310.24      7.45 o
   7   3   1       46.15       40.20      2.86 o
   8   3   1       51.38       44.57      3.04 o
   9   3   1       23.99        9.55      8.91 o
  -9   4   1       14.92       14.37      4.41 o
  -8   4   1      403.45      381.96     20.69 o
  -7   4   1      541.27      587.32     26.66 o
  -6   4   1     1539.04     1496.51     30.46 o
  -5   4   1      383.39      404.29      6.27 o
  -4   4   1    19720.46    21336.88    679.56 o
  -3   4   1     1459.96     1657.04     17.42 o
  -2   4   1       70.16       48.46      1.23 o
  -1   4   1    22149.79    21693.63    556.15 o
   0   4   1       56.01       63.31      1.08 o
   1   4   1     1499.89     1568.14     19.62 o
   2   4   1      395.87      396.46      5.27 o
   3   4   1     3797.23     4322.68     62.99 o
   4   4   1     1587.40     1596.05     21.34 o
   5   4   1      555.39      507.19      6.83 o
   6   4   1     3048.13     2875.80     67.35 o
   7   4   1      200.57      198.37      7.56 o
   8   4   1      285.17      267.56      7.69 o
   9   4   1       39.98       34.99      5.92 o
  -9   5   1        1.37        2.18      2.92 o
  -8   5   1      207.52      188.05      9.83 o
  -7   5   1      691.36      651.32     31.81 o
  -6   5   1      100.14      109.54      3.84 o
  -5   5   1      251.83      260.78      3.54 o
  -4   5   1     2145.46     2151.04     29.56 o
  -3   5   1     1388.19     1470.82     14.98 o
  -2   5   1    19829.43    20335.96    509.86 o
  -1   5   1     1007.17     1154.66     15.48 o
   0   5   1    14737.04    15701.26    346.87 o
   1   5   1       55.82       85.80      1.64 o
   2   5   1    13487.36    14237.91    316.23 o
   3   5   1      119.21      109.07      1.60 o
   4   5   1     3515.94     3885.47     64.80 o
   5   5   1      101.02       97.46      2.26 o
   6   5   1      238.27      268.67      8.38 o
   7   5   1      785.50      782.45     20.10 o
   8   5   1       22.70       20.48      2.22 o
   9   5   1        3.96        4.21      6.75 o
  -9   6   1        2.29        3.55      3.48 o
  -8   6   1        5.25        3.95      2.36 o
  -7   6   1      223.87      203.77     13.55 o
  -6   6   1     2139.01     2008.28     47.69 o
  -5   6   1       96.05      100.67      2.23 o
  -4   6   1      293.52      223.67      2.85 o
  -3   6   1      774.91      757.07      8.58 o
  -2   6   1     3897.31     3971.26     52.62 o
  -1   6   1     1208.36     1187.35     13.80 o
   0   6   1     3837.43     3946.45     52.23 o
   1   6   1       33.64       18.39      0.75 o
   2   6   1       53.14       79.05      1.24 o
   3   6   1        2.47       12.11      0.76 o
   4   6   1      466.43      364.29      5.51 o
   5   6   1       29.73       27.22      1.39 o
   6   6   1      926.30      803.18     15.88 o
   7   6   1       11.56        7.68      2.16 o
   8   6   1        6.98        3.94      2.06 o
  -9   7   1        3.76        4.72      3.45 o
  -8   7   1      103.50       65.40      5.11 o
  -7   7   1      719.76      644.00     33.65 o
  -6   7   1      331.51      318.72      8.71 o
  -5   7   1      251.85      283.72      4.44 o
  -4   7   1     8618.22     8918.50    198.97 o
  -3   7   1        2.65        5.87      0.48 o
  -2   7   1     8729.68     8404.60    149.77 o
  -1   7   1      630.36      657.98      7.51 o
   0   7   1    51703.27    53419.94   1962.41 o
   1   7   1     6051.17     6185.04    105.88 o
   2   7   1    18973.61    18923.42    470.13 o
   3   7   1      744.30      673.90      6.64 o
   4   7   1     5408.15     5561.24    106.50 o
   5   7   1      670.48      635.86      9.93 o
   6   7   1      971.18      989.55     21.50 o
   7   7   1        3.18        2.40      1.50 o
   8   7   1       71.08       85.12      5.52 o
  -9   8   1        3.88        2.12      3.47 o
  -8   8   1        9.46        5.92      2.66 o
  -7   8   1       58.17       67.30      4.86 o
  -6   8   1      518.10      553.97     11.67 o
  -5   8   1      516.96      511.86      8.61 o
  -4   8   1       15.73       34.73      1.39 o
  -3   8   1       44.75       56.83      1.20 o
  -2   8   1        4.43        5.22      0.68 o
  -1   8   1     1756.55     1727.91     19.04 o
   0   8   1     2378.37     2601.04     32.36 o
   1   8   1      688.48      609.51      6.11 o
   2   8   1       22.30       16.34      0.67 o
   3   8   1     1009.88     1295.91     14.07 o
   4   8   1        7.52       13.06      1.15 o
   5   8   1        0.30        1.77      1.14 o
   6   8   1      207.45      246.57      7.48 o
   7   8   1       61.90       52.33      2.69 o
   8   8   1       20.20       10.85      2.72 o
  -9   9   1       15.50       14.24      7.78 o
  -8   9   1       35.24       40.38      4.05 o
  -7   9   1       66.14       63.50      3.82 o
  -6   9   1       72.94       62.60      3.53 o
  -5   9   1      308.08      319.84      5.87 o
  -4   9   1      537.00      476.01      7.84 o
  -3   9   1     3779.66     4072.03     59.09 o
  -2   9   1    11172.22    10975.10    219.35 o
  -1   9   1     1655.63     1690.77     19.63 o
   0   9   1    11344.62    11802.51    250.20 o
   1   9   1     1253.12     1336.39     14.57 o
   2   9   1    16142.17    16129.09    402.57 o
   3   9   1     4046.23     4374.39     71.59 o
   4   9   1     1978.16     1864.39     27.04 o
   5   9   1        0.74        7.79      1.53 o
   6   9   1      101.50       89.58      4.44 o
   7   9   1        1.28        7.05      2.13 o
   8   9   1       16.17       14.60      2.60 o
  -8  10   1      503.39      452.08     36.67 o
  -7  10   1       40.44       54.68      3.11 o
  -6  10   1      393.33      401.62     10.55 o
  -5  10   1      814.21      906.01     18.64 o
  -4  10   1     3440.42     3396.89     55.06 o
  -3  10   1     1207.49     1115.21     13.43 o
  -2  10   1     1994.48     1928.06     29.39 o
  -1  10   1      356.59      300.12      2.64 o
   0  10   1       97.03      137.34      1.59 o
   1  10   1     3392.68     3570.61     50.52 o
   2  10   1       10.74       26.13      0.92 o
   3  10   1       42.19       62.34      2.56 o
   4  10   1     3421.59     3429.85     69.31 o
   5  10   1       30.26       38.96      2.17 o
   6  10   1      851.39      812.05     18.11 o
   7  10   1      213.58      189.76      5.12 o
   8  10   1      207.90      236.77     11.73 o
  -8  11   1        2.19        4.32      3.61 o
  -7  11   1       43.41       28.42      3.05 o
  -6  11   1      138.49      142.66      4.44 o
  -5  11   1      121.08      134.18      4.30 o
  -4  11   1       86.66      113.08      2.57 o
  -3  11   1      501.92      483.09      5.85 o
  -2  11   1      121.40      142.98      2.50 o
  -1  11   1     1630.18     1734.68     18.86 o
   0  11   1     1233.90     1426.17     15.08 o
   1  11   1       18.01       27.87      0.91 o
   2  11   1      363.17      363.86      4.22 o
   3  11   1      144.21      158.70      2.54 o
   4  11   1       12.59        5.60      1.25 o
   5  11   1       81.18       88.77      2.94 o
   6  11   1       60.47       68.88      3.75 o
   7  11   1        1.05       10.54      2.31 o
   8  11   1       14.84       13.32      1.85 o
  -8  12   1       41.94       37.87      5.94 o
  -7  12   1       42.75       42.43      2.92 o
  -6  12   1      935.03      837.17     18.99 o
  -5  12   1       13.65       11.40      2.07 o
  -4  12   1     1354.74     1213.13     22.05 o
  -3  12   1      152.23      187.57      3.29 o
  -2  12   1     5269.18     5136.44    122.56 o
  -1  12   1      384.91      450.93      5.58 o
   0  12   1     2078.48     2148.13     25.92 o
   1  12   1     3619.90     3988.32     61.02 o
   2  12   1      800.63      818.65      9.77 o
   3  12   1        4.73        5.09      0.78 o
   4  12   1      984.69      922.21     16.22 o
   5  12   1      652.25      598.99     11.84 o
   6  12   1     1061.80      934.39     21.36 o
   7  12   1       22.15       22.73      2.59 o
   8  12   1       58.92       54.70      3.49 o
  -8  13   1       35.08       32.21      3.35 o
  -7  13   1       89.13       92.71      6.38 o
  -6  13   1      283.13      295.21      9.14 o
  -5  13   1        0.21        3.15      1.70 o
  -4  13   1     1785.20     1814.63     37.31 o
  -3  13   1      251.78      226.38      3.18 o
  -2  13   1     3220.88     3173.16     48.44 o
  -1  13   1     1505.98     1806.61     21.16 o
   0  13   1    24836.82    26538.02    840.97 o
   1  13   1      285.58      271.08      3.02 o
   2  13   1     5925.39     6004.39    114.96 o
   3  13   1     1140.28     1084.86     13.60 o
   4  13   1     1542.05     1548.71     29.09 o
   5  13   1      788.85      751.27     15.37 o
   6  13   1      394.25      401.51      8.77 o
   7  13   1       14.42       16.09      2.84 o
   8  13   1        6.99        6.10      2.05 o
  -8  14   1        2.73        2.78      1.62 o
  -7  14   1        9.11        4.86      1.82 o
  -6  14   1      355.82      312.96      7.98 o
  -5  14   1        5.52       18.53      2.49 o
  -4  14   1     1809.86     1733.91     37.74 o
  -3  14   1        0.62        7.46      1.37 o
  -2  14   1     1665.83     1677.47     22.45 o
  -1  14   1     1375.65     1282.25     14.67 o
   0  14   1     1500.92     1577.43     19.28 o
   1  14   1     1149.84     1050.93     11.83 o
   2  14   1      200.55      193.50      3.15 o
   3  14   1     1824.64     1781.33     29.36 o
   4  14   1      434.05      369.70      7.15 o
   5  14   1        9.67       10.49      2.14 o
   6  14   1       30.10       40.57      2.56 o
   7  14   1        5.54        5.54      2.18 o
   8  14   1       22.86        7.50      2.63 o
  -8  15   1        5.98        4.25      2.57 o
  -7  15   1        3.38        5.99      1.81 o
  -6  15   1      160.76      149.04      6.29 o
  -5  15   1      263.09      290.71      7.33 o
  -4  15   1     2195.63     2161.85     50.54 o
  -3  15   1      990.13     1006.34     14.77 o
  -2  15   1     5614.02     5744.11    112.50 o
  -1  15   1      534.64      529.28      6.52 o
   0  15   1     5526.64     5473.96     98.81 o
   1  15   1      923.07      905.50     10.17 o
   2  15   1    10449.52    11004.75    285.67 o
   3  15   1      578.65      547.88      8.80 o
   4  15   1     1452.50     1477.22     29.43 o
   5  15   1       28.16       21.18      2.04 o
   6  15   1      102.44      119.52      4.48 o
   7  15   1       23.54       14.43      2.39 o
  -8  16   1        9.22       13.58      3.07 o
  -7  16   1        1.05        0.33      1.39 o
  -6  16   1        1.45        5.10      2.14 o
  -5  16   1        6.38       15.23      2.23 o
  -4  16   1      482.93      490.05     10.95 o
  -3  16   1      640.91      655.04      9.45 o
  -2  16   1       13.39       14.14      1.12 o
  -1  16   1      218.34      180.03      2.85 o
   0  16   1      550.74      594.14      6.48 o
   1  16   1      102.23       75.98      1.91 o
   2  16   1      123.07      113.39      2.58 o
   3  16   1      585.08      592.20      9.96 o
   4  16   1      169.09      169.57      4.02 o
   5  16   1       25.98       38.74      2.54 o
   6  16   1        0.22        3.76      2.15 o
   7  16   1       10.61        5.00      1.95 o
  -7  17   1       33.27       47.45      3.09 o
  -6  17   1       23.66       25.74      2.65 o
  -5  17   1      484.52      518.43     11.79 o
  -4  17   1     1576.25     1512.87     33.76 o
  -3  17   1      833.02      853.59     14.85 o
  -2  17   1     2102.54     2141.00     40.82 o
  -1  17   1      528.00      520.29      7.41 o
   0  17   1     2007.50     2127.46     34.62 o
   1  17   1      577.99      605.73      9.32 o
   2  17   1     2279.07     2311.41     43.98 o
   3  17   1      137.16      140.42      3.81 o
   4  17   1      448.55      433.42      8.18 o
   5  17   1       65.85       74.40      3.39 o
   6  17   1       11.28       11.70      2.11 o
   7  17   1        1.48        7.30      1.72 o
  -7  18   1        0.45        0.81      1.39 o
  -6  18   1      398.70      401.78      9.53 o
  -5  18   1       22.75       30.82      2.76 o
  -4  18   1     2959.31     2900.93     76.30 o
  -3  18   1      222.06      228.86      5.50 o
  -2  18   1      511.94      438.56      8.34 o
  -1  18   1      341.80      407.29      6.88 o
   0  18   1       46.73       63.33      1.81 o
   1  18   1      146.09      156.05      3.60 o
   2  18   1      118.11      109.54      2.83 o
   3  18   1      301.80      279.31      5.50 o
   4  18   1      865.96      824.87     14.94 o
   5  18   1       53.83       47.19      2.60 o
   6  18   1      140.23      144.11      5.06 o
   7  18   1       48.51       52.10      3.51 o
  -7  19   1       93.21       94.94      3.81 o
  -6  19   1        3.90       11.78      2.11 o
  -5  19   1       70.77       85.16      3.49 o
  -4  19   1       88.69      109.99      4.40 o
  -3  19   1      397.63      368.17     11.83 o
  -2  19   1      286.81      267.53      7.58 o
  -1  19   1      417.56      436.33      7.35 o
   0  19   1       11.86       26.73      1.64 o
   1  19   1        0.54        2.55      1.33 o
   2  19   1       30.66       22.07      1.79 o
   3  19   1      844.53      816.47     15.33 o
   4  19   1       51.47       73.15      3.26 o
   5  19   1      182.57      182.69      4.71 o
   6  19   1        4.10        1.72      1.52 o
   7  19   1       79.26       87.04      3.47 o
  -7  20   1        0.76        1.07      1.10 o
  -6  20   1      201.88      190.36      5.45 o
  -5  20   1      154.38      170.39      5.54 o
  -4  20   1      993.01      938.26     24.34 o
  -3  20   1      645.95      658.16     15.72 o
  -2  20   1      507.75      499.48      9.30 o
  -1  20   1     1027.94      965.65     18.51 o
   0  20   1      429.22      437.70      8.56 o
   1  20   1     1862.43     1780.03     36.35 o
   2  20   1       65.61       63.71      2.63 o
   3  20   1     3238.33     3191.85     78.62 o
   4  20   1       87.74       76.68      2.51 o
   5  20   1      356.03      360.02      8.26 o
   6  20   1      161.37      145.97      4.54 o
  -6  21   1      192.12      216.13      5.11 o
  -5  21   1       57.54       48.02      3.86 o
  -4  21   1      929.94      972.10     24.61 o
  -3  21   1       19.05       29.85      3.56 o
  -2  21   1      980.92      980.60     18.35 o
  -1  21   1       12.70       27.01      2.38 o
   0  21   1     3102.60     3011.94     69.72 o
   1  21   1      207.56      207.77      4.80 o
   2  21   1     1883.57     1935.22     41.53 o
   3  21   1        5.06        5.12      1.87 o
   4  21   1      287.09      327.47      6.92 o
   5  21   1      195.89      185.61      4.90 o
   6  21   1      178.81      202.39      5.33 o
  -6  22   1        7.70        3.35      1.99 o
  -5  22   1        9.15        4.31      2.72 o
  -4  22   1       52.29       65.64      4.09 o
  -3  22   1      214.75      239.18      7.30 o
  -2  22   1      145.90      167.78      4.14 o
  -1  22   1     1261.41     1236.02     23.81 o
   0  22   1      361.42      379.61      7.95 o
   1  22   1      856.73      814.12     16.67 o
   2  22   1       32.92       37.46      2.54 o
   3  22   1      405.24      405.24      9.10 o
   4  22   1      274.50      261.31      5.98 o
   5  22   1      118.00      132.49      4.52 o
   6  22   1        6.61        1.60      1.35 o
  -6  23   1       31.71       33.95      2.83 o
  -5  23   1       24.17       34.39      3.68 o
  -4  23   1     1205.54     1162.30     28.66 o
  -3  23   1        1.84       15.87      2.42 o
  -2  23   1     1200.18     1251.27     24.10 o
  -1  23   1      186.03      203.07      5.04 o
   0  23   1     2050.06     2142.48     48.93 o
   1  23   1      162.78      173.32      4.71 o
   2  23   1     2460.59     2607.16     59.95 o
   3  23   1      556.65      543.00     11.15 o
   4  23   1      186.57      211.41      5.37 o
   5  23   1       37.16       30.64      2.19 o
   6  23   1       55.09       61.47      3.39 o
  -6  24   1       21.63       24.87      2.70 o
  -5  24   1        3.87        0.45      1.86 o
  -4  24   1      316.50      292.38      8.37 o
  -3  24   1       97.51      129.27      7.18 o
  -2  24   1        8.23       15.07      1.85 o
  -1  24   1      452.96      443.25      8.65 o
   0  24   1       10.66        8.13      1.59 o
   1  24   1      301.11      307.53      7.07 o
   2  24   1       40.28       33.12      2.26 o
   3  24   1       29.98       44.14      3.08 o
   4  24   1        4.85        6.01      1.49 o
   5  24   1       13.43        5.84      1.84 o
  -5  25   1      287.47      312.85      8.83 o
  -4  25   1       26.59       23.15      2.24 o
  -3  25   1      267.78      266.51      7.00 o
  -2  25   1      146.83      148.88      4.42 o
  -1  25   1       33.28       45.40      2.79 o
   0  25   1       63.13       95.82      3.86 o
   1  25   1      167.00      169.96      4.74 o
   2  25   1      209.01      216.12      4.65 o
   3  25   1        2.84        2.99      1.39 o
   4  25   1       92.22       89.61      3.23 o
   5  25   1       77.41       93.41      4.63 o
  -5  26   1       37.89       38.49      2.83 o
  -4  26   1      104.61       93.93      3.99 o
  -3  26   1        6.98        4.20      2.08 o
  -2  26   1       97.27       88.65      3.19 o
  -1  26   1        0.43        1.61      1.14 o
   0  26   1       82.58       83.22      3.17 o
   1  26   1       25.70       35.92      2.20 o
   2  26   1      105.69      104.28      3.40 o
   3  26   1        1.32        0.63      1.11 o
   4  26   1      147.80      125.82      3.83 o
  -4  27   1      112.91      108.97      3.78 o
  -3  27   1        4.65        3.51      1.52 o
  -2  27   1       24.52       21.02      2.12 o
  -1  27   1      322.84      285.29      6.29 o
   0  27   1      100.60       96.18      3.42 o
   1  27   1       66.10       57.24      2.60 o
   2  27   1        3.57        3.06      1.32 o
   3  27   1      295.76      275.91      5.17 o
   4  27   1        2.27        0.90      1.27 o
  -4  28   1       54.76       62.33      3.44 o
  -3  28   1       67.53       65.16      2.94 o
  -2  28   1      174.84      164.21      4.96 o
  -1  28   1      194.61      166.62      4.43 o
   0  28   1      114.19      118.97      3.97 o
   1  28   1      489.46      446.86      9.46 o
   2  28   1        0.00        0.81      1.13 o
   3  28   1      132.30      122.14      3.60 o
  -3  29   1        1.90        1.27      1.61 o
  -2  29   1      210.99      222.57      5.71 o
  -1  29   1       12.80        9.86      1.59 o
   0  29   1      226.33      223.98      4.88 o
   1  29   1       68.71       72.47      2.62 o
   2  29   1      237.48      262.81      4.98 o
   3  29   1      174.91      176.87      5.57 o
  -2  30   1       85.76      104.41      4.08 o
  -1  30   1      261.38      261.77      6.52 o
   0  30   1        0.73        1.37      1.38 o
   1  30   1      309.90      329.26      6.35 o
   2  30   1        0.09        1.70      1.63 o
  -9   0   2        0.12        0.41      1.93 o
  -8   0   2        0.96        0.84      5.73 o
  -7   0   2        9.88        9.81      3.68 o
  -6   0   2       63.76       71.92      5.95 o
  -5   0   2     1365.56     1651.95     48.43 o
  -4   0   2     5024.98     5134.33    123.99 o
  -3   0   2     1219.37     1187.33     17.20 o
  -2   0   2    19977.60    20182.42    696.19 o
  -1   0   2    88899.21    73408.08   3783.00 o
   0   0   2    72246.25    56695.64   2931.70 o
   1   0   2    18495.72    18551.48    593.18 o
   2   0   2    34842.94    36586.15   1634.42 o
   3   0   2     4271.83     4445.53     86.29 o
   4   0   2    12188.39    13025.28    491.34 o
   5   0   2     4556.25     4354.70    130.21 o
   6   0   2     1605.36     1673.83     56.47 o
   7   0   2       61.40       74.45      4.43 o
   8   0   2        0.16        1.26      1.98 o
  -9   1   2        0.91        0.71      1.90 o
  -8   1   2       61.76       74.08      8.45 o
  -7   1   2       22.49       24.03      3.09 o
  -6   1   2      221.43      229.13      7.69 o
  -5   1   2        1.07        4.18      0.78 o
  -4   1   2     2545.73     2809.93     37.98 o
  -3   1   2      263.13      259.92      2.38 o
  -2   1   2       66.04       47.15      1.24 o
  -1   1   2     3727.23     3733.84     49.65 o
   0   1   2       15.07       32.95      1.62 o
   1   1   2     3871.56     4024.21     52.36 o
   2   1   2     1471.24     1660.67     17.14 o
   3   1   2       19.55       24.01      0.65 o
   4   1   2      339.02      342.54      5.78 o
   5   1   2     1110.36     1101.54     20.10 o
   6   1   2     3336.26     3246.39     89.03 o
   7   1   2      171.19      165.12      5.72 o
   8   1   2        8.90        5.38      1.56 o
  -9   2   2        5.55        3.66      2.22 o
  -8   2   2        0.29        3.46      3.12 o
  -7   2   2        2.22        2.36      2.58 o
  -6   2   2        0.28        0.99      1.57 o
  -5   2   2      643.50      626.37      7.63 o
  -4   2   2        1.60       16.52      1.55 o
  -3   2   2     7114.96     7569.24    130.77 o
  -2   2   2     5584.09     5648.01     83.81 o
  -1   2   2      911.44      854.51      8.87 o
   0   2   2       34.45       49.19      2.09 o
   1   2   2      949.26      973.17     10.02 o
   2   2   2    10101.19    10192.32    195.21 o
   3   2   2     2085.29     2087.00     22.48 o
   4   2   2     2030.69     2116.09     30.14 o
   5   2   2      136.19      147.87      3.34 o
   6   2   2      763.75      809.64     26.75 o
   7   2   2       10.71       12.84      2.31 o
   8   2   2       67.19       70.99      3.03 o
  -9   3   2        3.15        1.71      2.26 o
  -8   3   2      423.11      419.99     19.62 o
  -7   3   2      117.17      139.38      5.47 o
  -6   3   2      131.36      148.00      5.37 o
  -5   3   2      629.71      602.50      6.98 o
  -4   3   2     4146.19     4178.01     66.49 o
  -3   3   2     4706.07     4775.08     69.08 o
  -2   3   2    17559.60    17913.50    424.19 o
  -1   3   2    11906.11    12426.68    240.25 o
   0   3   2      440.45      558.13      7.45 o
   1   3   2      266.22      222.73      2.11 o
   2   3   2       69.71       71.91      1.10 o
   3   3   2      411.51      394.32      4.08 o
   4   3   2     1490.87     1574.39     20.11 o
   5   3   2       23.14       18.57      1.31 o
   6   3   2     1592.25     1562.18     34.52 o
   7   3   2       61.19       52.32      2.78 o
   8   3   2      260.03      262.67      7.79 o
  -9   4   2       24.00       16.09      3.36 o
  -8   4   2        5.72       27.51     10.94 o
  -7   4   2       75.14       87.64     13.41 o
  -6   4   2      208.86      221.32      9.32 o
  -5   4   2      467.34      514.90      6.11 o
  -4   4   2      175.65      186.89      2.07 o
  -3   4   2     3621.36     3836.76     54.35 o
  -2   4   2      596.19      598.33      5.23 o
  -1   4   2    26262.53    26378.51    689.74 o
   0   4   2     2980.64     3069.18     43.85 o
   1   4   2       35.80       41.81      0.88 o
   2   4   2      140.82      186.66      2.51 o
   3   4   2        1.09        5.50      0.89 o
   4   4   2       67.44       86.16      1.37 o
   5   4   2       25.72       31.86      1.42 o
   6   4   2      316.35      323.15      7.77 o
   7   4   2       45.14       54.23      2.93 o
   8   4   2        0.58        0.46      1.38 o
  -9   5   2       33.37       46.19     14.35 o
  -8   5   2       60.01       68.31      4.97 o
  -7   5   2      426.65      414.09     15.96 o
  -6   5   2     2586.53     2542.43     69.68 o
  -5   5   2      561.99      530.78      7.19 o
  -4   5   2     3497.78     3393.75     53.63 o
  -3   5   2      969.58      948.89      8.43 o
  -2   5   2    21942.34    21918.24    558.86 o
  -1   5   2    10402.45    10400.65    187.34 o
   0   5   2      288.25      425.28      4.85 o
   1   5   2      837.54      808.98      9.23 o
   2   5   2     3973.63     4560.57     64.14 o
   3   5   2       21.63       23.76      1.28 o
   4   5   2     2037.71     2043.00     26.50 o
   5   5   2      873.41      832.22     16.34 o
   6   5   2      272.91      222.05      5.43 o
   7   5   2       98.73       83.89      3.67 o
   8   5   2       63.68       58.81      3.10 o
  -9   6   2        7.39        5.10      3.50 o
  -8   6   2       76.07       79.18      6.50 o
  -7   6   2        0.44       -0.47      2.31 o
  -6   6   2       12.29       13.50      2.41 o
  -5   6   2      704.03      677.53      9.34 o
  -4   6   2     1847.74     1869.81     25.21 o
  -3   6   2     2394.21     2392.64     27.64 o
  -2   6   2     5667.45     5525.27     80.98 o
  -1   6   2    12399.69    12563.76    245.65 o
   0   6   2    10652.21    10618.58    201.19 o
   1   6   2    12499.58    12576.29    267.52 o
   2   6   2     2117.30     1870.03     19.82 o
   3   6   2    15483.15    16541.35    412.16 o
   4   6   2     2366.01     2474.12     38.04 o
   5   6   2     1970.91     1904.99     40.81 o
   6   6   2        1.88        2.10      1.54 o
   7   6   2        8.36       11.82      1.94 o
   8   6   2        0.10        1.74      1.84 o
  -9   7   2       69.13       55.08     18.90 o
  -8   7   2        0.88        3.34      3.42 o
  -7   7   2       27.86       27.80      3.04 o
  -6   7   2       32.14       36.54      2.25 o
  -5   7   2       25.37       22.27      1.19 o
  -4   7   2      106.26       95.56      2.04 o
  -3   7   2     1261.73     1339.32     14.48 o
  -2   7   2       42.34       63.68      0.94 o
  -1   7   2     1068.29      995.61     12.86 o
   0   7   2        8.25        7.62      0.64 o
   1   7   2     4312.77     4326.58     62.20 o
   2   7   2      283.55      274.04      3.09 o
   3   7   2     5448.82     6013.94     97.76 o
   4   7   2      374.20      415.50      5.68 o
   5   7   2      817.23      749.31     14.91 o
   6   7   2        1.15        4.57      1.67 o
   7   7   2       48.83       45.84      2.78 o
   8   7   2        8.91        2.66      1.86 o
  -9   8   2       18.57       16.95      5.88 o
  -8   8   2      179.54      170.83     10.10 o
  -7   8   2        0.09        1.61      2.42 o
  -6   8   2      235.78      194.65      5.21 o
  -5   8   2      620.02      610.58     10.27 o
  -4   8   2      817.78      722.57      8.50 o
  -3   8   2     4798.23     4843.43     69.86 o
  -2   8   2    11862.58    11942.88    243.66 o
  -1   8   2     4117.93     4055.61     52.21 o
   0   8   2    13249.47    13672.18    300.78 o
   1   8   2    10606.14    10834.65    240.23 o
   2   8   2    15696.62    15575.21    403.82 o
   3   8   2     4037.76     3893.18     58.60 o
   4   8   2     4685.64     4857.42     92.80 o
   5   8   2     1484.13     1344.85     25.87 o
   6   8   2      285.19      303.43      8.18 o
   7   8   2       31.44       32.95      2.67 o
   8   8   2      125.28      136.25      6.70 o
  -9   9   2      132.76      167.21     36.43 o
  -8   9   2      123.79      138.52      8.70 o
  -7   9   2      200.60      189.11     15.68 o
  -6   9   2      233.66      239.39      8.46 o
  -5   9   2      228.87      263.75      5.57 o
  -4   9   2      959.06      900.93     14.18 o
  -3   9   2       85.47      104.44      1.65 o
  -2   9   2      141.67       91.65      1.54 o
  -1   9   2    16276.79    16462.85    375.29 o
   0   9   2      338.16      369.83      4.38 o
   1   9   2       96.31       77.36      2.58 o
   2   9   2      379.30      350.49      4.51 o
   3   9   2      890.08      892.47      9.85 o
   4   9   2      167.56      156.64      3.35 o
   5   9   2        7.20        6.11      1.68 o
   6   9   2      117.52      147.32      7.89 o
   7   9   2       11.31       12.25      2.27 o
   8   9   2       24.72       30.09      3.19 o
  -8  10   2        9.47       17.41      4.37 o
  -7  10   2        1.09        1.79      2.13 o
  -6  10   2      119.75      145.74      4.50 o
  -5  10   2       32.66       45.77      2.49 o
  -4  10   2      110.05       81.47      2.02 o
  -3  10   2     1330.70     1220.12     14.46 o
  -2  10   2      655.61      635.24      9.17 o
  -1  10   2     2647.85     2712.79     32.05 o
   0  10   2     4548.88     4757.46     72.45 o
   1  10   2     1704.61     1694.74     20.72 o
   2  10   2     7713.76     7999.65    169.75 o
   3  10   2      969.46      909.07     10.69 o
   4  10   2      443.28      368.66      6.12 o
   5  10   2       33.72       27.19      2.31 o
   6  10   2      608.69      543.66     19.55 o
   7  10   2       72.05       71.18      3.40 o
   8  10   2       10.19        5.31      1.88 o
  -8  11   2       74.06       69.20      7.23 o
  -7  11   2       52.02       61.58      3.90 o
  -6  11   2      449.40      405.74     15.32 o
  -5  11   2      576.92      605.37     13.37 o
  -4  11   2     5958.17     5826.58    139.84 o
  -3  11   2     2507.04     2514.02     37.13 o
  -2  11   2     8033.91     8030.97    143.06 o
  -1  11   2     1449.55     1411.55     14.27 o
   0  11   2      473.91      414.16      4.02 o
   1  11   2      679.96      628.39      6.17 o
   2  11   2      771.36      793.40      8.88 o
   3  11   2      620.80      661.53      7.96 o
   4  11   2      337.28      273.21      5.17 o
   5  11   2      417.05      396.41      8.72 o
   6  11   2      166.15      162.58      6.17 o
   7  11   2      231.98      216.95      5.93 o
   8  11   2      188.47      181.89     18.02 o
  -8  12   2       88.16       86.45     12.17 o
  -7  12   2        5.94       12.11      2.12 o
  -6  12   2       53.99       66.55      5.13 o
  -5  12   2       11.20       19.45      2.66 o
  -4  12   2        2.82       12.46      3.01 o
  -3  12   2       98.35       94.61      1.72 o
  -2  12   2     1763.83     1655.74     22.40 o
  -1  12   2      453.14      511.34      5.85 o
   0  12   2      378.55      288.39      3.08 o
   1  12   2      283.69      264.69      2.88 o
   2  12   2      740.23      752.48      8.14 o
   3  12   2     1728.27     1739.91     23.47 o
   4  12   2        1.63        9.46      1.69 o
   5  12   2     1204.40     1202.34     33.99 o
   6  12   2       12.07       29.74      2.68 o
   7  12   2        0.64        3.80      1.76 o
   8  12   2        0.00        0.59      1.64 o
  -8  13   2       71.02       50.09      7.12 o
  -7  13   2      147.13      136.35      8.72 o
  -6  13   2      428.41      408.29     10.17 o
  -5  13   2     1114.44     1094.47     24.70 o
  -4  13   2     1192.97     1120.55     22.67 o
  -3  13   2      340.42      312.11      3.73 o
  -2  13   2     1972.78     1832.79     22.31 o
  -1  13   2      892.84     1019.06     11.36 o
   0  13   2      622.06      573.99      6.00 o
   1  13   2     1243.51     1216.73     13.18 o
   2  13   2        2.87       11.29      1.01 o
   3  13   2     2334.43     2292.29     40.37 o
   4  13   2      184.31      151.45      3.85 o
   5  13   2      329.35      286.28      7.89 o
   6  13   2      668.78      544.42     11.43 o
   7  13   2       12.25        8.29      2.15 o
   8  13   2        7.70        2.92      1.82 o
  -8  14   2        5.52        2.63      1.50 o
  -7  14   2       93.97       92.75      5.70 o
  -6  14   2      155.67      170.95      6.29 o
  -5  14   2       97.75      105.98      4.33 o
  -4  14   2     1390.72     1356.03     28.38 o
  -3  14   2     1931.81     1991.45     34.46 o
  -2  14   2      863.51      792.06      8.50 o
  -1  14   2     7062.85     7674.48    162.47 o
   0  14   2     4434.38     4290.47     69.11 o
   1  14   2     3256.59     3334.20     49.57 o
   2  14   2     2398.48     2501.17     38.21 o
   3  14   2     4555.05     4546.35    105.28 o
   4  14   2     2264.50     2351.73     49.79 o
   5  14   2      278.32      262.98      6.07 o
   6  14   2        1.92        6.74      1.78 o
   7  14   2      176.35      180.24      4.97 o
  -8  15   2       21.95       27.96      4.20 o
  -7  15   2        3.46        2.55      1.82 o
  -6  15   2       42.98       51.66      3.70 o
  -5  15   2       22.17       39.78      3.03 o
  -4  15   2        4.34        3.90      1.40 o
  -3  15   2     1067.54     1108.05     17.90 o
  -2  15   2       10.49       13.52      1.62 o
  -1  15   2     3743.93     3919.92     64.58 o
   0  15   2       43.13       33.95      1.55 o
   1  15   2     2684.83     2493.53     35.38 o
   2  15   2        1.24        6.83      1.54 o
   3  15   2      837.26      769.84     13.00 o
   4  15   2        4.44        9.13      1.71 o
   5  15   2      479.20      418.51      9.10 o
   6  15   2        0.00        5.99      1.88 o
   7  15   2       36.23       36.67      2.36 o
  -8  16   2       35.26       49.79      4.69 o
  -7  16   2        2.03        1.64      1.52 o
  -6  16   2      117.93      130.76      4.97 o
  -5  16   2        1.20        7.14      2.12 o
  -4  16   2       25.29       24.41      2.01 o
  -3  16   2     1941.35     2091.25     47.10 o
  -2  16   2     2951.80     2949.58     57.05 o
  -1  16   2     3808.94     3934.96     65.73 o
   0  16   2     3702.32     3936.06     63.95 o
   1  16   2     2777.70     2821.05     47.66 o
   2  16   2     5621.84     5768.25    148.89 o
   3  16   2     1061.39     1034.55     17.27 o
   4  16   2      822.17      811.63     14.63 o
   5  16   2      370.41      327.07      6.97 o
   6  16   2      459.89      454.81     10.22 o
   7  16   2       55.84       48.40      2.60 o
  -7  17   2       20.41       26.75      2.25 o
  -6  17   2      113.29      119.73      4.21 o
  -5  17   2       41.81       54.50      3.02 o
  -4  17   2     2268.62     2156.55     50.17 o
  -3  17   2       71.09       77.48      4.27 o
  -2  17   2      111.66       92.28      2.43 o
  -1  17   2     1337.70     1306.20     20.82 o
   0  17   2      295.02      275.66      3.77 o
   1  17   2      671.01      646.88     10.21 o
   2  17   2       15.20       14.24      1.48 o
   3  17   2        4.07        5.34      1.22 o
   4  17   2      255.55      239.15      5.18 o
   5  17   2       20.39       25.99      2.37 o
   6  17   2      231.50      236.86      6.63 o
   7  17   2       19.23       15.01      2.30 o
  -7  18   2        0.73        2.17      1.34 o
  -6  18   2       93.12      123.60      4.35 o
  -5  18   2       79.12       96.91      4.23 o
  -4  18   2      249.98      284.80      8.61 o
  -3  18   2      906.02      917.70     21.25 o
  -2  18   2      321.50      326.35      6.78 o
  -1  18   2      213.39      209.14      4.07 o
   0  18   2      302.03      331.89      6.02 o
   1  18   2      192.83      188.24      4.03 o
   2  18   2       37.98       37.58      1.87 o
   3  18   2      502.07      492.47      8.65 o
   4  18   2      492.82      442.41      8.31 o
   5  18   2       25.71       37.28      2.32 o
   6  18   2       98.86       80.91      2.91 o
   7  18   2       81.38      101.56      3.94 o
  -7  19   2       33.89       34.81      2.54 o
  -6  19   2      247.83      228.52      5.64 o
  -5  19   2      524.23      513.37     15.01 o
  -4  19   2      129.71      108.74      4.53 o
  -3  19   2       28.39       27.55      3.12 o
  -2  19   2     1882.44     1796.37     38.47 o
  -1  19   2       13.95       21.21      3.56 o
   0  19   2      498.40      453.97      7.67 o
   1  19   2        5.69        6.42      1.21 o
   2  19   2       75.90       83.94      2.81 o
   3  19   2        4.23        4.22      1.66 o
   4  19   2       18.48       15.41      1.87 o
   5  19   2      113.92      103.23      3.21 o
   6  19   2       30.05       21.58      2.03 o
  -7  20   2       39.13       48.25      2.91 o
  -6  20   2       56.20       74.62      3.44 o
  -5  20   2       46.64       50.19      4.29 o
  -4  20   2      777.32      835.60     21.32 o
  -3  20   2       59.39       56.83      3.52 o
  -2  20   2      618.77      585.21     12.66 o
  -1  20   2      127.51      142.17      3.06 o
   0  20   2      428.99      409.18      7.74 o
   1  20   2      466.86      462.42      8.17 o
   2  20   2       90.22       94.28      3.13 o
   3  20   2      511.23      490.73      9.93 o
   4  20   2       22.98       38.77      2.44 o
   5  20   2      388.61      413.09      7.89 o
   6  20   2        9.89       18.48      1.90 o
  -6  21   2      153.23      134.62      4.85 o
  -5  21   2       47.36       43.67      3.66 o
  -4  21   2      367.47      384.16     10.03 o
  -3  21   2       64.45       64.54      3.80 o
  -2  21   2     1558.88     1552.68     34.72 o
  -1  21   2       98.91       82.91      2.88 o
   0  21   2      512.91      497.04      9.70 o
   1  21   2      168.32      147.41      3.63 o
   2  21   2        0.42        4.22      1.58 o
   3  21   2      206.47      191.27      4.89 o
   4  21   2       32.50       40.32      2.08 o
   5  21   2      267.05      271.81      5.72 o
   6  21   2        2.60        0.44      1.43 o
  -6  22   2       18.21       17.14      2.32 o
  -5  22   2        0.29        2.68      2.65 o
  -4  22   2       50.70       43.80      3.52 o
  -3  22   2      529.45      554.34     13.80 o
  -2  22   2      317.37      337.24      7.58 o
  -1  22   2      891.40      909.34     17.30 o
   0  22   2     1076.04     1060.23     21.25 o
   1  22   2      919.51      916.23     17.85 o
   2  22   2      104.52      122.00      3.51 o
   3  22   2     3251.89     3277.19     80.87 o
   4  22   2      411.86      447.34      8.36 o
   5  22   2      191.13      198.47      4.55 o
   6  22   2       12.94       20.76      2.07 o
  -6  23   2        1.71        0.81      1.80 o
  -5  23   2        0.02        2.36      2.18 o
  -4  23   2      475.89      501.03     12.55 o
  -3  23   2      312.94      317.06      8.78 o
  -2  23   2        0.44        7.05      2.00 o
  -1  23   2      598.57      579.65     11.01 o
   0  23   2      244.54      250.67      5.59 o
   1  23   2     1355.42     1314.68     28.01 o
   2  23   2      289.69      263.80      6.41 o
   3  23   2      682.58      690.26     14.24 o
   4  23   2      148.66      155.10      4.05 o
   5  23   2       80.25       90.38      3.02 o
  -6  24   2        7.56       13.83      2.93 o
  -5  24   2       76.25       87.39      4.33 o
  -4  24   2       36.72       44.74      3.29 o
  -3  24   2      664.17      672.97     16.60 o
  -2  24   2      180.42      181.33      4.82 o
  -1  24   2      668.07      675.39     13.39 o
   0  24   2      558.88      607.19     11.81 o
   1  24   2      377.71      413.28      9.00 o
   2  24   2      748.53      803.60     15.72 o
   3  24   2      119.55      132.86      3.64 o
   4  24   2      161.81      171.82      4.00 o
   5  24   2       73.60       83.40      4.21 o
  -5  25   2        4.14        2.57      1.90 o
  -4  25   2       38.12       20.85      2.45 o
  -3  25   2        0.48        2.06      1.75 o
  -2  25   2       19.19       16.14      2.00 o
  -1  25   2       48.13       59.31      2.75 o
   0  25   2       39.28       48.55      2.45 o
   1  25   2       85.32       99.26      3.29 o
   2  25   2       86.03       93.90      2.87 o
   3  25   2        0.43        0.82      1.21 o
   4  25   2        9.74        4.67      1.39 o
   5  25   2       35.11       41.32      3.08 o
  -5  26   2       53.77       60.20      3.17 o
  -4  26   2       42.76       52.83      3.46 o
  -3  26   2      134.70      137.39      4.54 o
  -2  26   2       41.08       40.26      2.37 o
  -1  26   2      214.68      204.52      9.03 o
   0  26   2       32.74       36.16      2.05 o
   1  26   2       30.46       34.68      2.20 o
   2  26   2       22.96       28.19      2.05 o
   3  26   2        0.87        1.97      1.20 o
   4  26   2       96.90       90.59      2.81 o
  -4  27   2      358.43      334.71      8.40 o
  -3  27   2        0.31        0.55      1.59 o
  -2  27   2      190.38      170.50      4.27 o
  -1  27   2       17.17       14.45      2.36 o
   0  27   2       33.08       30.97      2.07 o
   1  27   2       75.41       54.19      2.30 o
   2  27   2        0.74        1.28      1.20 o
   3  27   2      427.58      421.11      8.06 o
   4  27   2        0.03       -0.38      1.37 o
  -4  28   2      181.56      215.23      6.15 o
  -3  28   2        0.93        0.81      1.37 o
  -2  28   2      155.59      160.96      4.10 o
  -1  28   2        5.04        4.77      1.96 o
   0  28   2      359.69      341.81      8.15 o
   1  28   2       51.46       50.22      2.17 o
   2  28   2      207.01      218.99      4.52 o
   3  28   2      236.78      228.58      5.58 o
  -3  29   2       11.97        3.96      1.57 o
  -2  29   2      205.76      213.26      4.68 o
  -1  29   2       72.16       68.01      3.52 o
   0  29   2      213.88      196.87      5.25 o
   1  29   2      248.64      226.69      4.60 o
   2  29   2       99.79       87.89      2.64 o
  -2  30   2       17.09       23.63      2.22 o
  -1  30   2      131.14      132.52      4.54 o
   0  30   2       69.96       80.44      3.31 o
   1  30   2       72.93       81.60      3.64 o
  -9   1   3       10.77        9.03      1.96 o
  -8   1   3        2.40        6.89      2.72 o
  -7   1   3       43.80       43.93      5.08 o
  -6   1   3      239.98      276.17      8.39 o
  -5   1   3     1484.31     1439.78     24.81 o
  -4   1   3      514.05      525.60      5.21 o
  -3   1   3     4994.86     4810.94     67.51 o
  -2   1   3     1162.23     1153.20     12.49 o
  -1   1   3    39175.01    35615.02   1074.72 o
   0   1   3    17451.94    16350.05    395.32 o
   1   1   3    34355.11    32679.31    941.87 o
   2   1   3     6090.59     6132.48     97.11 o
   3   1   3    17703.26    18134.63    437.35 o
   4   1   3     2690.52     2669.47     42.16 o
   5   1   3     3358.72     3213.86     72.00 o
   6   1   3        5.33        3.39      1.38 o
   7   1   3       70.16       81.72      3.26 o
   8   1   3        8.32        2.30      1.87 o
  -9   2   3        2.04        3.64      2.67 o
  -8   2   3        2.41        3.62      2.37 o
  -7   2   3      373.09      455.50     47.09 o
  -6   2   3      563.29      590.45     19.90 o
  -5   2   3     2069.92     2083.47     42.53 o
  -4   2   3        4.41       15.57      0.99 o
  -3   2   3     7064.62     7474.51    131.05 o
  -2   2   3     5501.97     5260.09     80.72 o
  -1   2   3    22845.71    21296.53    536.23 o
   0   2   3     5898.68     5876.67     92.63 o
   1   2   3     3817.64     3544.17     44.96 o
   2   2   3       87.36       83.96      1.41 o
   3   2   3      256.70      245.73      4.40 o
   4   2   3       50.14       62.45      2.71 o
   5   2   3       26.83       40.34      5.82 o
   6   2   3       40.71       41.11      2.34 o
   7   2   3        7.76        7.17      1.88 o
   8   2   3       29.28       33.13      2.14 o
  -9   3   3       10.18       12.18      5.31 o
  -8   3   3       62.90       66.56      4.27 o
  -7   3   3       39.12       46.63      5.86 o
  -6   3   3       41.89       44.70      4.02 o
  -5   3   3       32.90       37.64      1.48 o
  -4   3   3       79.33       74.79      1.71 o
  -3   3   3     2528.50     2602.45     35.91 o
  -2   3   3     4288.21     4434.15     63.48 o
  -1   3   3    29134.35    27871.78    780.72 o
   0   3   3      208.66      248.31      3.92 o
   1   3   3     3843.05     3750.96     48.33 o
   2   3   3     7699.19     7701.95    128.11 o
   3   3   3      144.06      115.19      1.91 o
   4   3   3        8.50        5.40      0.70 o
   5   3   3      510.52      458.95     10.07 o
   6   3   3       51.17       54.82      2.87 o
   7   3   3      250.75      225.71      7.35 o
   8   3   3       22.43       23.61      3.20 o
  -9   4   3      129.87      107.75      9.66 o
  -8   4   3       80.64       81.41      5.53 o
  -7   4   3      471.22      481.77     14.95 o
  -6   4   3      168.23      199.51     14.22 o
  -5   4   3     2836.66     2951.62     69.69 o
  -4   4   3     5258.87     5476.53     99.85 o
  -3   4   3     3923.45     3726.36     52.52 o
  -2   4   3      288.49      388.00      5.89 o
  -1   4   3     6734.48     6293.30     97.47 o
   0   4   3     7912.40     7508.97    124.54 o
   1   4   3      152.81      134.87      2.21 o
   2   4   3       76.29       67.86      1.81 o
   3   4   3      559.50      567.89      6.88 o
   4   4   3     1404.88     1360.94     17.52 o
   5   4   3      521.52      467.74     11.47 o
   6   4   3       23.97       26.22      2.39 o
   7   4   3      540.85      464.74     13.84 o
   8   4   3       46.62       41.49      3.88 o
  -9   5   3       14.19       14.62      2.98 o
  -8   5   3      107.14      107.77      7.84 o
  -7   5   3        7.80        4.71      3.50 o
  -6   5   3       94.31      112.24      7.07 o
  -5   5   3      240.85      299.16      5.09 o
  -4   5   3       79.50       97.77      1.56 o
  -3   5   3     1351.68     1350.53     16.75 o
  -2   5   3     9975.84    10187.73    202.19 o
  -1   5   3     3629.48     3660.97     46.68 o
   0   5   3     1864.53     1898.42     20.10 o
   1   5   3     5094.21     5326.33     79.00 o
   2   5   3    21831.02    22737.26    594.23 o
   3   5   3      596.92      560.85      6.60 o
   4   5   3      234.58      230.37      2.82 o
   5   5   3     1607.51     1617.81     34.57 o
   6   5   3       51.63       44.03      2.82 o
   7   5   3      111.01      122.29      4.84 o
   8   5   3       17.86       16.31      1.71 o
  -9   6   3        0.49        0.04      2.47 o
  -8   6   3       27.08       28.24      4.07 o
  -7   6   3      233.99      225.55      9.39 o
  -6   6   3      970.00      964.48     24.80 o
  -5   6   3      444.09      390.02      6.25 o
  -4   6   3     1656.77     1654.15     21.07 o
  -3   6   3     1010.71      922.46     12.02 o
  -2   6   3    12315.46    12588.80    258.05 o
  -1   6   3      259.13      198.56      3.27 o
   0   6   3      991.96      895.26      8.99 o
   1   6   3     1842.92     1946.19     21.41 o
   2   6   3      612.56      506.59      5.44 o
   3   6   3      434.35      406.83      5.61 o
   4   6   3        1.11        4.87      0.81 o
   5   6   3      293.04      262.42      6.21 o
   6   6   3       59.95       54.67      3.15 o
   7   6   3       39.80       29.56      2.45 o
   8   6   3       10.98        5.02      1.53 o
  -9   7   3        8.25        4.96      3.05 o
  -8   7   3      387.81      411.66     21.05 o
  -7   7   3       36.69       32.40      5.22 o
  -6   7   3      338.83      361.25      9.02 o
  -5   7   3     1122.39     1081.54     18.43 o
  -4   7   3     2054.43     2159.87     30.78 o
  -3   7   3     1850.49     1690.25     21.36 o
  -2   7   3     2713.55     2640.19     31.09 o
  -1   7   3    31321.32    30939.11    874.55 o
   0   7   3     6755.59     6653.04    105.63 o
   1   7   3    15445.39    15864.36    374.48 o
   2   7   3     8901.49     9153.07    178.75 o
   3   7   3     6998.70     6643.81    121.76 o
   4   7   3     2345.77     2272.15     39.78 o
   5   7   3     2233.88     2242.91     50.90 o
   6   7   3      188.78      213.60      6.79 o
   7   7   3      259.98      271.99     12.06 o
   8   7   3        1.27        3.74      1.53 o
  -9   8   3       46.66       26.78      6.37 o
  -8   8   3      116.62      110.62      8.35 o
  -7   8   3       50.59       57.86      4.53 o
  -6   8   3      256.14      260.62      8.48 o
  -5   8   3       52.98       50.10      2.45 o
  -4   8   3        6.01       10.95      0.95 o
  -3   8   3        3.74        5.68      0.51 o
  -2   8   3       93.53       85.87      1.09 o
  -1   8   3      190.26      219.84      2.35 o
   0   8   3      223.90      198.72      2.32 o
   1   8   3      236.24      187.25      2.48 o
   2   8   3       61.77      107.46      1.42 o
   3   8   3      171.63      156.47      2.28 o
   4   8   3      601.93      598.14      8.76 o
   5   8   3        0.89        4.25      1.73 o
   6   8   3       39.89       56.57      3.06 o
   7   8   3       16.24       16.25      2.34 o
   8   8   3        5.51        1.65      1.76 o
  -9   9   3        6.17        3.00      2.92 o
  -8   9   3      116.29      130.78      9.59 o
  -7   9   3      120.79      101.92      7.75 o
  -6   9   3       38.18       51.04      2.73 o
  -5   9   3      225.36      223.96      5.20 o
  -4   9   3      258.97      315.02      4.43 o
  -3   9   3     4832.27     4859.77     76.62 o
  -2   9   3       72.32       61.31      0.95 o
  -1   9   3    24076.37    25496.68    714.69 o
   0   9   3     1126.27     1084.84     10.33 o
   1   9   3    10301.25    10744.20    236.58 o
   2   9   3       17.19       12.71      0.99 o
   3   9   3     6459.44     6377.12    111.53 o
   4   9   3      529.24      486.76      7.76 o
   5   9   3      808.05      720.25     15.27 o
   6   9   3      284.80      312.14     10.15 o
   7   9   3      164.38      158.29      8.15 o
   8   9   3        0.75        2.70      1.80 o
  -8  10   3      270.67      284.60     17.82 o
  -7  10   3      152.60      160.15      5.35 o
  -6  10   3      105.85      105.14      5.42 o
  -5  10   3      501.75      532.65     10.17 o
  -4  10   3      972.91      906.07     14.70 o
  -3  10   3     3135.93     2848.56     37.32 o
  -2  10   3     1887.71     1934.38     32.61 o
  -1  10   3      774.79      586.01      5.16 o
   0  10   3      768.52      744.31      7.10 o
   1  10   3     2075.82     1967.46     23.43 o
   2  10   3     1295.32     1389.52     16.30 o
   3  10   3      275.76      273.85      3.92 o
   4  10   3       42.24       39.92      1.86 o
   5  10   3      266.55      223.31      5.80 o
   6  10   3      113.88      106.65      4.00 o
   7  10   3       46.83       45.03      3.05 o
   8  10   3       54.55       62.79      3.74 o
  -8  11   3        1.11        0.09      3.10 o
  -7  11   3       14.61        8.16      2.24 o
  -6  11   3      246.58      297.41     10.67 o
  -5  11   3        2.77        5.71      1.84 o
  -4  11   3     1754.24     1754.18     37.73 o
  -3  11   3      534.98      524.14      7.10 o
  -2  11   3     1913.66     1947.86     23.88 o
  -1  11   3        4.41       15.06      0.97 o
   0  11   3      121.76      159.01      2.00 o
   1  11   3     1052.36      999.59     10.23 o
   2  11   3       37.84       36.32      1.18 o
   3  11   3      267.73      303.76      4.18 o
   4  11   3      163.41      138.43      3.83 o
   5  11   3        0.44        2.59      1.74 o
   6  11   3       13.91       13.73      2.19 o
   7  11   3      124.02      152.88      7.67 o
   8  11   3        0.38        0.11      2.20 o
  -8  12   3        2.50        2.56      3.31 o
  -7  12   3      115.48      106.99      6.03 o
  -6  12   3      462.90      429.80     12.28 o
  -5  12   3      497.24      439.85      9.83 o
  -4  12   3      294.32      279.23      6.83 o
  -3  12   3     1165.12     1091.19     13.89 o
  -2  12   3     2436.33     2217.61     26.23 o
  -1  12   3     4013.93     4038.35     58.16 o
   0  12   3      883.02      813.46      8.31 o
   1  12   3       94.61       91.67      1.66 o
   2  12   3        5.26       20.12      1.13 o
   3  12   3      418.34      415.78      6.03 o
   4  12   3       38.37       38.74      2.12 o
   5  12   3      652.23      596.74     14.77 o
   6  12   3       68.88       60.78      3.22 o
   7  12   3      268.16      225.87      9.16 o
  -8  13   3       11.47       16.55      4.75 o
  -7  13   3       17.53       22.28      2.38 o
  -6  13   3       13.47       23.38      2.87 o
  -5  13   3      646.68      650.68     14.67 o
  -4  13   3      668.20      714.08     16.59 o
  -3  13   3      194.82      194.12      3.01 o
  -2  13   3     6650.64     6847.89    132.17 o
  -1  13   3     2330.62     2593.17     34.64 o
   0  13   3     2320.68     2188.54     27.47 o
   1  13   3     4635.67     4968.35     83.39 o
   2  13   3     1122.06     1073.61     12.36 o
   3  13   3     1277.60     1255.95     19.63 o
   4  13   3      146.78      176.48      4.42 o
   5  13   3     2278.70     2229.61     52.15 o
   6  13   3      117.38      136.80      4.93 o
   7  13   3       63.05       77.58      3.27 o
  -8  14   3        3.47        0.86      3.25 o
  -7  14   3      167.13      141.16      8.66 o
  -6  14   3      159.66      152.15      5.93 o
  -5  14   3      644.56      588.42     13.77 o
  -4  14   3       60.18       77.52      3.74 o
  -3  14   3      506.45      462.16      9.02 o
  -2  14   3     2520.32     2632.36     41.56 o
  -1  14   3      202.58      252.39      3.14 o
   0  14   3     3673.25     3668.79     54.05 o
   1  14   3      184.36      159.79      2.31 o
   2  14   3      785.42      655.13      8.79 o
   3  14   3     1656.58     1581.47     28.00 o
   4  14   3       15.08       20.52      1.95 o
   5  14   3        3.32        7.68      1.98 o
   6  14   3       21.57       26.87      2.58 o
   7  14   3        3.43        1.89      1.46 o
  -8  15   3       15.29       28.33      4.49 o
  -7  15   3        3.62        3.00      1.99 o
  -6  15   3       26.88       29.53      2.91 o
  -5  15   3      120.33      133.59      5.07 o
  -4  15   3       14.10       22.75      1.91 o
  -3  15   3     1616.88     1569.15     29.89 o
  -2  15   3      435.33      406.96      9.31 o
  -1  15   3     3155.58     3078.16     47.81 o
   0  15   3     2583.71     2616.50     35.13 o
   1  15   3     7594.07     7990.46    178.83 o
   2  15   3     1953.74     1907.72     33.12 o
   3  15   3     2964.10     2930.92     60.59 o
   4  15   3     1368.96     1392.60     27.05 o
   5  15   3      293.14      300.20      6.90 o
   6  15   3        0.53        6.57      1.68 o
   7  15   3       73.81       89.03      3.36 o
  -8  16   3        3.58        2.01      3.28 o
  -7  16   3       10.22       15.49      2.07 o
  -6  16   3        2.55        2.45      1.87 o
  -5  16   3        9.83        6.65      2.01 o
  -4  16   3      560.38      611.26     12.77 o
  -3  16   3      319.45      335.80      8.98 o
  -2  16   3       10.57        4.75      0.97 o
  -1  16   3      178.11      132.31      2.36 o
   0  16   3     1038.06     1027.48     13.42 o
   1  16   3     1113.34     1063.37     14.42 o
   2  16   3      524.19      464.19      8.13 o
   3  16   3       48.90       43.83      2.13 o
   4  16   3      353.34      350.78      7.30 o
   5  16   3       32.52       33.85      2.57 o
   6  16   3       67.96       89.97      3.08 o
   7  16   3       59.54       47.57      2.53 o
  -7  17   3       11.97       19.72      2.33 o
  -6  17   3       47.12       73.43      3.18 o
  -5  17   3     1091.86     1186.74     28.90 o
  -4  17   3       17.11       32.72      2.51 o
  -3  17   3      970.70     1015.14     26.08 o
  -2  17   3       44.79       49.45      2.43 o
  -1  17   3     4157.51     4066.02     91.87 o
   0  17   3      741.64      824.51     11.45 o
   1  17   3     3556.78     3629.15     75.71 o
   2  17   3     2642.52     2623.12     53.23 o
   3  17   3      396.36      394.28      7.25 o
   4  17   3       22.59       23.70      1.96 o
   5  17   3      185.97      158.45      4.43 o
   6  17   3       25.40       29.52      2.10 o
   7  17   3        0.58       -0.25      1.75 o
  -7  18   3      135.55      158.01      5.40 o
  -6  18   3      210.35      199.91      5.91 o
  -5  18   3     1009.59     1013.73     25.18 o
  -4  18   3      130.58      104.64      4.48 o
  -3  18   3     1403.81     1382.85     33.46 o
  -2  18   3      140.71      105.08      3.59 o
  -1  18   3     3065.49     3070.24     69.94 o
   0  18   3      648.59      594.80      9.85 o
   1  18   3       46.26       51.86      2.33 o
   2  18   3     1698.19     1675.06     30.09 o
   3  18   3       76.53       80.45      2.58 o
   4  18   3      167.30      167.10      4.06 o
   5  18   3       16.05       19.99      2.22 o
   6  18   3       33.96       35.02      2.30 o
  -7  19   3       31.55       45.59      5.35 o
  -6  19   3       21.61       43.01      2.76 o
  -5  19   3       12.59       19.31      3.69 o
  -4  19   3      257.45      306.69      9.15 o
  -3  19   3      210.75      201.60      6.16 o
  -2  19   3      159.69      158.78      4.50 o
  -1  19   3        4.06        7.74      1.34 o
   0  19   3      268.69      231.25      4.36 o
   1  19   3       28.10       36.63      3.05 o
   2  19   3        0.06        2.11      1.44 o
   3  19   3      427.02      441.23      8.25 o
   4  19   3       58.87       47.58      2.32 o
   5  19   3      133.00      162.29      4.42 o
   6  19   3      115.16       92.05      2.79 o
  -7  20   3       91.29       84.54      5.07 o
  -6  20   3      224.26      197.67      6.80 o
  -5  20   3       93.42       82.79      4.79 o
  -4  20   3       87.62       94.35      3.92 o
  -3  20   3      136.80      130.82      5.02 o
  -2  20   3      408.76      411.93      8.65 o
  -1  20   3        2.11        4.37      1.33 o
   0  20   3       13.14       11.36      1.41 o
   1  20   3       46.42       64.63      2.23 o
   2  20   3      553.41      530.78      9.66 o
   3  20   3      507.84      481.87      9.97 o
   4  20   3       40.29       44.98      2.65 o
   5  20   3      298.52      284.11      5.95 o
   6  20   3        9.03        2.64      1.38 o
  -6  21   3       64.72       66.18      5.54 o
  -5  21   3       61.45       69.07      4.05 o
  -4  21   3       67.15       89.08      3.93 o
  -3  21   3      163.07      164.94      6.18 o
  -2  21   3      666.62      700.18     14.69 o
  -1  21   3      272.65      287.56      6.07 o
   0  21   3      624.04      595.32     10.23 o
   1  21   3      574.15      585.36     11.28 o
   2  21   3     1091.96     1091.78     19.69 o
   3  21   3      307.39      342.81      7.44 o
   4  21   3      195.21      226.43      5.20 o
   5  21   3      388.34      415.07      8.46 o
   6  21   3        5.56       13.46      1.66 o
  -6  22   3        0.19        0.18      1.38 o
  -5  22   3       17.39       14.70      2.73 o
  -4  22   3       95.42       96.89      3.83 o
  -3  22   3       41.53       42.37      2.99 o
  -2  22   3      137.18      161.15      4.86 o
  -1  22   3       48.12       56.77      2.36 o
   0  22   3      689.65      672.75     14.42 o
   1  22   3      472.49      424.64      8.91 o
   2  22   3        3.13        2.90      1.51 o
   3  22   3      353.23      323.73      7.15 o
   4  22   3       67.05       71.29      2.98 o
   5  22   3      167.63      155.57      5.06 o
  -6  23   3       34.43       33.84      2.35 o
  -5  23   3      207.33      217.77      8.52 o
  -4  23   3       54.89       53.72      3.09 o
  -3  23   3      149.18      174.13      5.82 o
  -2  23   3      176.06      164.47      4.40 o
  -1  23   3      825.49      874.14     18.68 o
   0  23   3      177.72      188.75      5.55 o
   1  23   3     1507.33     1580.02     34.74 o
   2  23   3      392.66      392.52      8.38 o
   3  23   3      307.65      321.60      6.54 o
   4  23   3       36.25       41.51      2.20 o
   5  23   3      142.61      149.02      4.18 o
  -5  24   3       53.56       60.99      3.48 o
  -4  24   3       64.36       51.60      2.90 o
  -3  24   3        7.28        9.19      2.25 o
  -2  24   3      145.03      178.71      4.64 o
  -1  24   3      335.77      313.80      8.76 o
   0  24   3       99.30      113.73      3.90 o
   1  24   3      502.51      482.20      9.52 o
   2  24   3      295.58      284.35      6.20 o
   3  24   3      107.47      113.36      4.24 o
   4  24   3        2.71        2.45      1.15 o
   5  24   3        7.30       11.20      2.83 o
  -5  25   3       38.96       46.98      2.80 o
  -4  25   3      172.24      184.54      5.15 o
  -3  25   3      370.45      370.84      8.92 o
  -2  25   3      206.85      208.59      5.24 o
  -1  25   3      436.09      483.89     12.35 o
   0  25   3       25.54       22.91      2.08 o
   1  25   3      523.61      556.01     10.64 o
   2  25   3        5.34        8.28      1.91 o
   3  25   3        1.52        1.53      1.45 o
   4  25   3       91.88       88.91      2.91 o
  -5  26   3       52.12       53.41      2.77 o
  -4  26   3        2.33        2.06      1.88 o
  -3  26   3       85.78       83.01      3.45 o
  -2  26   3      243.98      204.69      4.96 o
  -1  26   3      529.75      543.16     13.72 o
   0  26   3      101.63       87.49      3.19 o
   1  26   3       68.39       85.11      2.68 o
   2  26   3       29.47       32.29      1.98 o
   3  26   3        0.05        0.28      1.17 o
   4  26   3        0.02        0.25      1.07 o
  -4  27   3      192.47      210.21      5.68 o
  -3  27   3       26.87       26.07      2.36 o
  -2  27   3       61.93       57.70      2.42 o
  -1  27   3        8.18        9.66      1.95 o
   0  27   3       44.02       41.17      2.28 o
   1  27   3       31.99       30.75      2.30 o
   2  27   3      107.71      104.40      3.17 o
   3  27   3       52.14       62.19      2.77 o
  -3  28   3       34.46       33.78      2.50 o
  -2  28   3      178.73      174.77      4.21 o
  -1  28   3        0.45        0.77      1.53 o
   0  28   3      237.29      234.77      6.40 o
   1  28   3       50.79       37.19      2.57 o
   2  28   3       66.48       58.15      2.24 o
   3  28   3      151.40      149.95      4.27 o
  -3  29   3       26.29       32.10      4.03 o
  -2  29   3       38.79       46.28      2.84 o
  -1  29   3      173.19      182.11      5.39 o
   0  29   3       29.50       27.59      2.86 o
   1  29   3      232.88      244.41      6.07 o
   2  29   3        0.23        0.62      1.34 o
  -1  30   3      167.67      149.79      4.86 o
   0  30   3      135.34      162.34      5.20 o
  -9   0   4        2.91        4.43      4.04 o
  -8   0   4       43.67       48.40      5.56 o
  -7   0   4      107.69      163.01     33.58 o
  -6   0   4      121.98      148.11      8.49 o
  -5   0   4      661.90      728.69     35.04 o
  -4   0   4      591.31      623.72     18.90 o
  -3   0   4     5422.34     5418.23    166.74 o
  -2   0   4     7452.14     7520.53    198.74 o
  -1   0   4     2142.13     2192.12     32.76 o
   0   0   4     3104.43     3002.44     55.41 o
   1   0   4     8106.55     7633.22    190.10 o
   2   0   4     2901.19     2897.50     54.04 o
   3   0   4    15641.83    15661.96    535.88 o
   4   0   4      494.08      460.28     15.43 o
   5   0   4     2589.32     2406.77    158.81 o
   6   0   4        1.69        0.51      2.79 o
   7   0   4      171.53      185.49     19.06 o
   8   0   4        3.03        8.81      4.41 o
  -9   1   4       17.86       15.70      2.50 o
  -8   1   4        4.37        5.78      2.66 o
  -7   1   4        7.70       14.64      4.85 o
  -6   1   4       33.87       51.82      5.94 o
  -5   1   4     1478.93     1590.97     55.07 o
  -4   1   4      265.99      301.54      7.12 o
  -3   1   4      705.15      605.05     12.30 o
  -2   1   4      793.00      804.49     11.31 o
  -1   1   4       29.59       58.72      1.51 o
   0   1   4     3044.47     3286.36     44.16 o
   1   1   4     4227.79     4329.13     62.88 o
   2   1   4      505.91      574.80      5.76 o
   3   1   4       23.64       36.56      1.69 o
   4   1   4      440.55      375.24      8.23 o
   5   1   4     4473.34     4146.63    129.43 o
   6   1   4      110.55       95.69      3.72 o
   7   1   4      156.17      144.15      7.86 o
   8   1   4        4.05        3.55      1.93 o
  -9   2   4        9.31        5.41      2.81 o
  -8   2   4        4.84        8.31      2.76 o
  -7   2   4        5.88        4.42      2.99 o
  -6   2   4      324.39      415.55     42.48 o
  -5   2   4      378.00      349.55     12.93 o
  -4   2   4      331.65      365.94      7.28 o
  -3   2   4      460.94      380.71      7.02 o
  -2   2   4      467.48      470.96      5.92 o
  -1   2   4     2779.00     2595.06     30.05 o
   0   2   4      710.01      671.34      6.51 o
   1   2   4     4929.89     4937.91     72.26 o
   2   2   4        8.84       32.37      1.73 o
   3   2   4     2778.99     2625.53     34.44 o
   4   2   4      348.12      338.10      7.60 o
   5   2   4      247.01      238.19     17.95 o
   6   2   4       43.85       55.14      3.06 o
   7   2   4      272.70      284.45     12.07 o
   8   2   4        1.35        1.19      1.89 o
  -9   3   4       98.08       90.23      6.02 o
  -8   3   4       26.49       28.19      3.87 o
  -7   3   4      519.43      514.56     15.31 o
  -6   3   4        7.56        9.71      2.10 o
  -5   3   4     3837.26     3999.30     97.77 o
  -4   3   4      197.59      201.97      3.92 o
  -3   3   4    10184.42     9752.99    192.50 o
  -2   3   4     2239.74     2388.22     39.90 o
  -1   3   4     3125.71     2771.61     33.41 o
   0   3   4     2835.79     2734.65     32.99 o
   1   3   4     5341.39     5217.10     78.54 o
   2   3   4       26.83       46.15      2.16 o
   3   3   4      336.58      410.60      5.35 o
   4   3   4      386.57      392.51      9.92 o
   5   3   4     1684.19     1471.44     45.97 o
   6   3   4       54.51       52.62      3.03 o
   7   3   4       74.74       68.61      3.81 o
   8   3   4       29.03       26.65      2.72 o
  -9   4   4        0.31        0.64      2.14 o
  -8   4   4        7.06       10.00      3.66 o
  -7   4   4        8.05       17.82      7.19 o
  -6   4   4      357.33      412.65      9.52 o
  -5   4   4       84.23       78.79      4.63 o
  -4   4   4       54.39       55.25      1.34 o
  -3   4   4        0.10        5.28      0.91 o
  -2   4   4       53.79       64.75      1.28 o
  -1   4   4      427.43      405.13      4.87 o
   0   4   4      140.92      142.24      2.11 o
   1   4   4      494.88      540.02      6.01 o
   2   4   4      636.01      632.34      8.22 o
   3   4   4      583.79      602.30      7.96 o
   4   4   4       13.24       20.48      1.08 o
   5   4   4        0.64        4.85      2.18 o
   6   4   4       31.02       30.62      2.73 o
   7   4   4       30.91       42.89      3.63 o
   8   4   4        8.65        6.03      1.87 o
  -9   5   4        2.14        2.52      2.56 o
  -8   5   4       84.85       97.15     11.39 o
  -7   5   4      509.12      529.49     18.35 o
  -6   5   4      178.72      167.41      5.60 o
  -5   5   4     4485.42     4333.36    110.50 o
  -4   5   4      551.53      575.57      8.69 o
  -3   5   4    10575.49    10128.85    213.25 o
  -2   5   4      767.64      948.40     15.99 o
  -1   5   4    22964.03    21715.41    546.96 o
   0   5   4     2784.69     2871.43     32.36 o
   1   5   4      382.96      281.05      3.83 o
   2   5   4      685.44      928.09     10.00 o
   3   5   4        8.67       11.53      1.11 o
   4   5   4      140.88      140.17      3.76 o
   5   5   4      119.28       96.78      4.54 o
   6   5   4      193.69      173.13      6.10 o
   7   5   4      196.61      167.88      5.24 o
   8   5   4        6.68        3.04      1.83 o
  -9   6   4        0.56        0.33      2.40 o
  -8   6   4        5.19        4.34      3.28 o
  -7   6   4       24.54       38.99      5.62 o
  -6   6   4      507.30      486.19     11.42 o
  -5   6   4       80.33       66.06      2.86 o
  -4   6   4       78.49       86.89      1.82 o
  -3   6   4      264.82      251.24      3.22 o
  -2   6   4      704.12      680.33      9.99 o
  -1   6   4     5321.98     5215.79     77.89 o
   0   6   4     1469.67     1383.06     12.94 o
   1   6   4    18905.15    19564.64    499.74 o
   2   6   4       54.07       33.16      1.93 o
   3   6   4     8236.02     8377.73    175.15 o
   4   6   4       37.39       37.07      1.35 o
   5   6   4     2302.71     2238.87     67.86 o
   6   6   4        6.29        5.30      2.20 o
   7   6   4      328.62      356.52     12.80 o
   8   6   4      126.38      126.56      4.13 o
  -9   7   4        0.53        0.80      2.54 o
  -8   7   4      127.94      154.84     15.42 o
  -7   7   4      149.77      130.83      7.92 o
  -6   7   4        3.77        6.46      1.56 o
  -5   7   4      140.39      113.68      3.66 o
  -4   7   4      443.19      437.91      8.17 o
  -3   7   4       20.50       13.69      0.79 o
  -2   7   4     1137.68     1118.84     18.40 o
  -1   7   4     2020.94     2148.66     24.31 o
   0   7   4      427.69      611.55      5.78 o
   1   7   4       38.64       38.07      1.47 o
   2   7   4     1360.52     1349.48     17.16 o
   3   7   4      111.83       69.74      1.80 o
   4   7   4      181.86      167.34      3.86 o
   5   7   4       51.28       41.80      2.96 o
   6   7   4        5.27        2.12      2.02 o
   7   7   4       53.10       38.18      3.41 o
   8   7   4        8.45        4.66      1.81 o
  -9   8   4       15.04       15.66      3.99 o
  -8   8   4        6.17        9.26      3.39 o
  -7   8   4        2.49        1.15      2.98 o
  -6   8   4      117.21      121.60      5.20 o
  -5   8   4       89.56      104.94      3.52 o
  -4   8   4      208.57      233.41      4.31 o
  -3   8   4     5738.29     5601.39     94.01 o
  -2   8   4     3120.47     3175.55     55.23 o
  -1   8   4     5038.30     4886.64     71.26 o
   0   8   4      902.63      976.08      9.34 o
   1   8   4     8691.82     8621.80    163.99 o
   2   8   4      115.16       84.98      1.84 o
   3   8   4     7143.46     7251.95    144.40 o
   4   8   4      765.73      756.95     14.36 o
   5   8   4     1785.99     1782.35     42.75 o
   6   8   4        0.35        4.36      2.14 o
   7   8   4      425.74      407.60     16.72 o
   8   8   4        8.71       11.58      2.06 o
  -9   9   4       87.59       88.98     13.91 o
  -8   9   4       34.77       35.87      4.29 o
  -7   9   4      287.40      301.91      9.30 o
  -6   9   4      225.47      249.82      7.24 o
  -5   9   4     1488.61     1534.47     35.46 o
  -4   9   4       64.08       68.84      1.58 o
  -3   9   4     4706.89     4585.98     87.63 o
  -2   9   4     2035.84     2272.19     40.25 o
  -1   9   4       15.24       12.29      0.80 o
   0   9   4     1553.98     1660.39     17.53 o
   1   9   4     3609.09     3656.02     51.29 o
   2   9   4       12.00       36.46      1.11 o
   3   9   4        9.83       19.48      1.19 o
   4   9   4      243.70      202.50      4.71 o
   5   9   4        4.39        7.15      2.24 o
   6   9   4       67.03       74.53      4.25 o
   7   9   4       16.70       17.46      2.62 o
  -8  10   4       39.86       62.73      8.17 o
  -7  10   4       61.93       57.40      3.70 o
  -6  10   4      299.75      340.99      8.53 o
  -5  10   4      877.70      864.43     20.33 o
  -4  10   4       85.80      105.24      2.75 o
  -3  10   4       20.79       31.50      1.64 o
  -2  10   4       57.59       46.91      1.45 o
  -1  10   4     1731.98     1537.01     17.10 o
   0  10   4       57.72       70.30      0.98 o
   1  10   4     5763.90     6398.54    113.97 o
   2  10   4      591.28      701.76     10.56 o
   3  10   4     1383.92     1217.53     23.34 o
   4  10   4        8.38        5.43      1.44 o
   5  10   4      448.97      404.92      9.74 o
   6  10   4       68.32       69.85      3.76 o
   7  10   4        5.25        4.08      2.03 o
  -8  11   4        5.08        9.21      4.03 o
  -7  11   4      254.67      262.85     10.32 o
  -6  11   4      165.57      163.16      5.98 o
  -5  11   4     3302.74     3311.75     91.63 o
  -4  11   4     1066.39     1085.83     30.53 o
  -3  11   4     5105.73     4867.78     95.56 o
  -2  11   4       27.82       22.58      1.37 o
  -1  11   4     6002.81     6164.10    101.56 o
   0  11   4      470.28      468.95      5.50 o
   1  11   4     2703.16     2606.09     35.10 o
   2  11   4        3.77       12.05      1.11 o
   3  11   4      142.05      136.08      3.03 o
   4  11   4      232.24      217.26      4.83 o
   5  11   4       25.55       34.73      2.66 o
   6  11   4        4.47        7.55      1.98 o
   7  11   4      320.31      289.26      7.92 o
  -8  12   4        0.08        0.92      3.14 o
  -7  12   4        3.29        2.75      2.26 o
  -6  12   4      255.72      193.82      6.22 o
  -5  12   4       31.63       26.73      2.75 o
  -4  12   4      616.90      725.43     17.39 o
  -3  12   4       53.14       58.74      1.37 o
  -2  12   4      741.98      740.20     15.01 o
  -1  12   4       64.85       61.87      1.17 o
   0  12   4     1320.25     1284.38     14.32 o
   1  12   4      297.43      294.49      4.21 o
   2  12   4      528.91      533.92      6.70 o
   3  12   4      650.37      715.02     12.04 o
   4  12   4      134.63      125.60      3.69 o
   5  12   4      970.89     1015.12     20.86 o
   6  12   4       31.26       35.69      2.56 o
   7  12   4      132.97      171.84      5.75 o
  -8  13   4        6.20        3.34      3.93 o
  -7  13   4      217.88      209.41     10.34 o
  -6  13   4       20.95       20.97      2.75 o
  -5  13   4     1854.69     1762.71     44.74 o
  -4  13   4      105.61      111.14      3.20 o
  -3  13   4     1608.41     1529.15     38.25 o
  -2  13   4     2502.18     2526.54     37.38 o
  -1  13   4     2982.51     2985.93     43.81 o
   0  13   4     1076.42     1018.56     10.88 o
   1  13   4      178.53      165.62      2.24 o
   2  13   4      773.54      728.32     11.05 o
   3  13   4      106.79       98.75      3.35 o
   4  13   4      110.91      114.17      3.93 o
   5  13   4     1184.01     1034.28     21.99 o
   6  13   4       89.69       64.52      3.05 o
   7  13   4       12.91        5.75      2.09 o
  -8  14   4        8.69        6.49      3.08 o
  -7  14   4       68.25       61.95      3.82 o
  -6  14   4        4.77        8.01      2.27 o
  -5  14   4     1972.58     1897.55     46.33 o
  -4  14   4        3.46       13.33      1.56 o
  -3  14   4     1592.58     1644.05     39.25 o
  -2  14   4      147.87      118.78      2.44 o
  -1  14   4     6546.38     6879.89    144.39 o
   0  14   4      181.34      151.12      2.02 o
   1  14   4     8598.56     9207.29    234.90 o
   2  14   4        7.57        5.68      1.04 o
   3  14   4     4885.64     4958.61    127.99 o
   4  14   4       58.36       68.64      2.79 o
   5  14   4     1052.71     1094.63     22.38 o
   6  14   4        3.49        2.30      1.74 o
   7  14   4      113.13      123.85      3.84 o
  -8  15   4       70.97       84.68      4.67 o
  -7  15   4        0.98        0.58      1.80 o
  -6  15   4       62.55       70.70      3.65 o
  -5  15   4      301.33      324.48      7.62 o
  -4  15   4       25.43       42.05      2.20 o
  -3  15   4       59.30       63.69      2.83 o
  -2  15   4      635.54      689.45     12.42 o
  -1  15   4        0.50        6.30      1.25 o
   0  15   4      625.98      567.61      6.44 o
   1  15   4        7.06        6.61      1.23 o
   2  15   4      777.68      668.32     11.04 o
   3  15   4     1367.97     1294.77     23.37 o
   4  15   4        5.39        8.31      1.75 o
   5  15   4       51.99       37.52      2.51 o
   6  15   4        7.66       14.57      2.13 o
   7  15   4       43.36       39.65      3.06 o
  -8  16   4        0.15       -0.04      2.13 o
  -7  16   4       22.51       29.49      4.05 o
  -6  16   4       75.93       99.27      4.08 o
  -5  16   4       16.64       16.56      2.78 o
  -4  16   4      282.84      299.73      8.13 o
  -3  16   4      338.33      339.31      9.69 o
  -2  16   4       77.90       74.72      2.31 o
  -1  16   4     4038.98     4271.74    102.49 o
   0  16   4        2.41        5.23      0.96 o
   1  16   4     6068.66     6211.15    164.28 o
   2  16   4      337.58      313.40      6.28 o
   3  16   4     1593.89     1545.20     29.35 o
   4  16   4       72.01       67.62      2.86 o
   5  16   4      349.63      337.88      7.53 o
   6  16   4        7.00        4.54      1.88 o
   7  16   4      106.62      108.54      4.97 o
  -7  17   4        8.75       10.94      3.15 o
  -6  17   4       53.68       47.90      3.32 o
  -5  17   4       79.68       82.03      3.67 o
  -4  17   4      155.88      136.39      6.11 o
  -3  17   4      917.33      869.34     20.19 o
  -2  17   4       76.20       60.15      2.41 o
  -1  17   4      791.71      727.16     13.61 o
   0  17   4       17.21       18.17      1.80 o
   1  17   4     2200.71     2074.56     38.70 o
   2  17   4       55.84       65.35      2.45 o
   3  17   4       79.40       79.36      2.91 o
   4  17   4      694.57      665.00     12.18 o
   5  17   4       77.17       71.99      3.25 o
   6  17   4        7.31        5.56      1.44 o
  -7  18   4       16.31       10.74      1.74 o
  -6  18   4      132.62      184.32      8.17 o
  -5  18   4       17.85       21.33      2.50 o
  -4  18   4      532.14      599.19     14.54 o
  -3  18   4      620.88      604.85     14.25 o
  -2  18   4      360.44      377.34      6.86 o
  -1  18   4      323.04      333.64      6.53 o
   0  18   4      407.72      369.04      7.33 o
   1  18   4      229.65      238.41      4.73 o
   2  18   4     2072.74     2062.62     41.41 o
   3  18   4      142.26      122.89      3.16 o
   4  18   4       10.82        9.05      1.62 o
   5  18   4       38.97       29.04      2.11 o
   6  18   4       18.93       18.31      1.49 o
  -7  19   4       82.93       80.72      3.73 o
  -6  19   4        0.15        1.30      1.69 o
  -5  19   4      529.36      491.38     13.16 o
  -4  19   4      223.80      205.32      7.55 o
  -3  19   4      975.15      941.95     23.31 o
  -2  19   4      955.03      920.67     18.65 o
  -1  19   4     1462.52     1443.81     27.85 o
   0  19   4      309.08      267.95      5.44 o
   1  19   4      298.88      299.68      5.99 o
   2  19   4      188.48      170.86      3.90 o
   3  19   4       80.23       69.73      2.34 o
   4  19   4       39.49       42.24      2.31 o
   5  19   4       54.94       50.38      2.43 o
   6  19   4        2.62        2.69      1.19 o
  -7  20   4        0.12        0.76      1.76 o
  -6  20   4       61.01       74.21      3.47 o
  -5  20   4        7.16        6.48      2.57 o
  -4  20   4      180.75      197.59      6.11 o
  -3  20   4        8.09       13.86      2.20 o
  -2  20   4      256.12      254.89      6.40 o
  -1  20   4      180.05      199.27      4.66 o
   0  20   4      243.56      226.30      4.77 o
   1  20   4      845.10      868.20     16.93 o
   2  20   4       45.69       46.01      2.49 o
   3  20   4       53.80       70.19      2.85 o
   4  20   4        0.91        2.34      1.42 o
   5  20   4      199.44      244.83      5.95 o
   6  20   4       11.11        9.39      2.21 o
  -6  21   4        6.80        4.05      1.60 o
  -5  21   4      318.57      311.06     10.16 o
  -4  21   4      426.74      422.02     12.35 o
  -3  21   4      344.43      333.81      8.99 o
  -2  21   4      974.19      953.46     20.69 o
  -1  21   4        8.61       16.58      2.20 o
   0  21   4      420.08      393.55      8.15 o
   1  21   4       62.48       75.14      3.36 o
   2  21   4      703.71      652.87     11.86 o
   3  21   4        8.06       10.06      1.88 o
   4  21   4      498.33      503.91      9.41 o
   5  21   4      108.36      105.35      3.15 o
  -6  22   4        9.57        5.85      2.55 o
  -5  22   4       58.37       54.67      3.38 o
  -4  22   4       26.14       32.85      2.41 o
  -3  22   4      645.39      668.48     15.51 o
  -2  22   4      307.17      285.79      7.28 o
  -1  22   4      803.88      826.25     16.68 o
   0  22   4       63.96       56.86      3.52 o
   1  22   4     1118.06     1134.00     24.28 o
   2  22   4     1028.70      996.92     18.72 o
   3  22   4     1650.97     1696.72     37.05 o
   4  22   4        1.88        1.62      1.25 o
   5  22   4      476.51      500.41      9.66 o
  -6  23   4        4.01        2.52      1.86 o
  -5  23   4        2.36        1.91      1.73 o
  -4  23   4        7.92        2.62      1.82 o
  -3  23   4       68.74       63.42      3.67 o
  -2  23   4       16.42       29.19      2.11 o
  -1  23   4      256.33      216.38      5.63 o
   0  23   4      501.76      506.07     13.61 o
   1  23   4      401.74      364.58      9.73 o
   2  23   4     1239.16     1168.59     23.19 o
   3  23   4      375.09      380.93      7.30 o
   4  23   4       29.23       33.53      1.97 o
   5  23   4       21.82       28.89      2.29 o
  -5  24   4       98.42      108.87      4.25 o
  -4  24   4       36.78       47.58      2.60 o
  -3  24   4      157.92      168.55      4.79 o
  -2  24   4       42.49       49.87      2.47 o
  -1  24   4      903.90      880.40     19.61 o
   0  24   4       16.69       18.39      2.79 o
   1  24   4     1003.98     1051.99     25.08 o
   2  24   4       59.69       56.91      2.75 o
   3  24   4      236.11      265.57      5.61 o
   4  24   4        1.38        0.88      1.12 o
  -5  25   4       74.43       70.81      3.62 o
  -4  25   4       80.74       58.94      3.08 o
  -3  25   4       60.09       59.14      3.20 o
  -2  25   4        3.43        1.37      1.22 o
  -1  25   4       80.07       83.48      4.21 o
   0  25   4       35.61       44.48      3.14 o
   1  25   4      216.10      212.64      5.59 o
   2  25   4        1.13        0.92      1.34 o
   3  25   4       36.41       38.76      1.76 o
   4  25   4       13.76       14.56      1.57 o
  -4  26   4       93.77      137.04      4.33 o
  -3  26   4       22.92       25.75      2.13 o
  -2  26   4      267.68      274.46      6.55 o
  -1  26   4      151.26      146.78      5.72 o
   0  26   4       63.15       65.69      3.63 o
   1  26   4      185.57      194.10      5.00 o
   2  26   4        9.73        5.38      1.26 o
   3  26   4       90.52       86.77      3.20 o
  -4  27   4       19.21       14.47      2.28 o
  -3  27   4      165.89      164.68      4.24 o
  -2  27   4      132.09      118.78      3.82 o
  -1  27   4       57.32       72.19      4.64 o
   0  27   4       80.06       72.60      3.56 o
   1  27   4        5.05        8.64      1.71 o
   2  27   4      225.33      211.15      5.06 o
   3  27   4       17.12        5.94      1.56 o
  -3  28   4        2.93        3.38      1.50 o
  -2  28   4      251.03      245.17      6.41 o
  -1  28   4       30.16       27.65      2.69 o
   0  28   4       85.50       84.32      3.90 o
   1  28   4      163.76      168.74      4.98 o
   2  28   4        0.17       -0.07      1.33 o
  -2  29   4       54.63       55.23      4.57 o
  -1  29   4       34.15       49.48      3.46 o
   0  29   4      388.76      395.64     11.35 o
   1  29   4        1.24        1.73      1.57 o
  -9   1   5        0.17        0.50      1.76 o
  -8   1   5        5.75        5.62      2.61 o
  -7   1   5       63.75       87.28      6.35 o
  -6   1   5      307.18      285.62     10.93 o
  -5   1   5        3.10       30.05      4.44 o
  -4   1   5      601.37      538.88     16.35 o
  -3   1   5     1688.27     1507.41     34.05 o
  -2   1   5     1147.94     1066.70     20.91 o
  -1   1   5    12690.80    12490.13    273.04 o
   0   1   5       81.32       85.51      1.31 o
   1   1   5    26923.62    26793.61    814.51 o
   2   1   5      842.23      946.61     11.93 o
   3   1   5    10264.03    10423.32    250.62 o
   4   1   5      640.45      631.68     20.83 o
   5   1   5     3303.53     2976.28    142.13 o
   6   1   5       77.61       69.39      3.74 o
   7   1   5      333.03      365.86     21.77 o
   8   1   5       23.33       23.30      2.48 o
  -9   2   5        0.19       -0.08      2.49 o
  -8   2   5        0.02       -0.29      2.27 o
  -7   2   5       65.01       73.84      9.61 o
  -6   2   5        4.40       22.12      4.76 o
  -5   2   5     1891.25     1831.21     58.75 o
  -4   2   5      142.40      141.82      3.93 o
  -3   2   5    10244.28     9653.09    218.02 o
  -2   2   5      114.08      105.87      2.17 o
  -1   2   5     7462.94     6964.93    123.81 o
   0   2   5      435.01      511.45      4.77 o
   1   2   5     1769.81     1597.74     18.01 o
   2   2   5      580.63      607.25      6.13 o
   3   2   5      800.82      782.89     12.84 o
   4   2   5      119.91      112.09      4.35 o
   5   2   5      352.18      348.79     39.25 o
   6   2   5      153.73      155.18      5.10 o
   7   2   5      100.54       89.45      4.54 o
   8   2   5       30.67       27.70      3.22 o
  -9   3   5       21.54       14.12      2.99 o
  -8   3   5        1.26        1.83      2.17 o
  -7   3   5        5.49        9.17      2.82 o
  -6   3   5      213.08      233.91     11.21 o
  -5   3   5       49.19       60.70      4.93 o
  -4   3   5       45.71       53.93      1.94 o
  -3   3   5        3.03        4.97      0.90 o
  -2   3   5      889.40      872.27     15.56 o
  -1   3   5      547.59      518.08      5.55 o
   0   3   5       25.68       41.94      0.97 o
   1   3   5     2997.91     3197.12     46.63 o
   2   3   5     1839.17     1991.79     23.70 o
   3   3   5      833.03      754.74     12.08 o
   4   3   5        1.31        3.50      1.26 o
   5   3   5      119.38       94.93      7.34 o
   6   3   5       21.11       19.98      2.47 o
   7   3   5       48.64       46.63      3.97 o
  -9   4   5       38.06       29.98      3.79 o
  -8   4   5       47.78       44.69      3.51 o
  -7   4   5      637.59      621.69     18.82 o
  -6   4   5      171.37      198.69      7.45 o
  -5   4   5     1426.32     1436.84     31.94 o
  -4   4   5      409.72      327.81      9.07 o
  -3   4   5     8369.70     7786.15    157.26 o
  -2   4   5      160.41      156.47      2.93 o
  -1   4   5     5369.64     4998.06     80.54 o
   0   4   5       66.35       83.77      1.23 o
   1   4   5     3726.35     3456.51     47.00 o
   2   4   5      208.12      216.58      2.96 o
   3   4   5       77.30      102.46      2.85 o
   4   4   5      415.84      386.58     12.50 o
   5   4   5      872.81      783.95     24.11 o
   6   4   5       42.42       42.88      3.28 o
   7   4   5      172.62      150.72      4.49 o
  -9   5   5        1.69        0.93      2.20 o
  -8   5   5        6.88        5.54      3.29 o
  -7   5   5        2.44        1.53      2.87 o
  -6   5   5        7.28       19.79      2.59 o
  -5   5   5       62.34       82.31      3.75 o
  -4   5   5       29.21       44.31      2.29 o
  -3   5   5      215.79      166.67      3.27 o
  -2   5   5     1660.10     1656.72     20.52 o
  -1   5   5     2688.83     2759.85     40.22 o
   0   5   5       37.32       48.22      0.87 o
   1   5   5     7024.33     7795.52    140.42 o
   2   5   5        3.39        4.52      0.74 o
   3   5   5     2221.70     2125.39     53.17 o
   4   5   5      459.57      444.51     14.15 o
   5   5   5       81.16       97.83      4.61 o
   6   5   5        0.54        2.57      1.91 o
   7   5   5      139.65      156.99      4.96 o
  -9   6   5       61.34       53.19      5.46 o
  -8   6   5       50.05       42.50      4.50 o
  -7   6   5        0.62        1.56      2.40 o
  -6   6   5        0.93        2.03      1.74 o
  -5   6   5     1246.27     1269.56     27.53 o
  -4   6   5      349.07      375.90     11.16 o
  -3   6   5     4214.37     4139.99     85.09 o
  -2   6   5    11595.06    11608.14    255.70 o
  -1   6   5     1787.60     1532.85     20.21 o
   0   6   5       39.55       25.59      0.75 o
   1   6   5      537.18      461.41      4.48 o
   2   6   5      616.18      594.42      8.52 o
   3   6   5      299.18      302.43      6.60 o
   4   6   5       65.10       62.60      3.56 o
   5   6   5      345.65      306.89      9.05 o
   6   6   5       77.63       87.75      4.87 o
   7   6   5       86.20       80.25      3.61 o
  -9   7   5       10.22        9.47      3.70 o
  -8   7   5       34.39       33.75      3.88 o
  -7   7   5       51.79       74.90      4.70 o
  -6   7   5        3.26        6.04      2.02 o
  -5   7   5      434.44      393.33      8.57 o
  -4   7   5      284.65      222.91      7.43 o
  -3   7   5      493.55      488.93      9.66 o
  -2   7   5     2077.06     2042.54     25.32 o
  -1   7   5     5881.23     5806.15     94.37 o
   0   7   5       45.15       53.68      1.51 o
   1   7   5    12825.53    13131.52    299.76 o
   2   7   5      187.98      196.65      2.74 o
   3   7   5     7547.50     7450.21    193.04 o
   4   7   5      122.81      135.38      5.23 o
   5   7   5     2201.09     2277.84     63.70 o
   6   7   5       16.13       24.21      2.84 o
   7   7   5      271.11      330.06      8.56 o
  -9   8   5        0.22       -0.45      2.95 o
  -8   8   5       11.67       13.25      3.14 o
  -7   8   5       37.18       33.88      3.54 o
  -6   8   5      137.71      145.59      5.20 o
  -5   8   5       89.62       93.03      3.76 o
  -4   8   5       83.05       86.23      2.69 o
  -3   8   5        9.05       14.81      1.37 o
  -2   8   5        1.29        3.80      0.59 o
  -1   8   5     1362.25     1319.88     17.87 o
   0   8   5      777.89      718.95      6.69 o
   1   8   5      284.67      288.74      3.48 o
   2   8   5     1208.45     1178.70     16.62 o
   3   8   5       77.06       76.47      3.70 o
   4   8   5      987.74      963.96     19.67 o
   5   8   5        0.73        1.08      2.24 o
   6   8   5       44.01       49.12      3.48 o
   7   8   5        6.96        8.30      1.90 o
  -8   9   5        3.09        1.11      2.52 o
  -7   9   5        3.42       12.89      2.92 o
  -6   9   5        0.97        7.64      2.03 o
  -5   9   5       87.63       76.55      4.05 o
  -4   9   5      934.06      985.83     21.85 o
  -3   9   5     3137.34     2982.74     64.51 o
  -2   9   5      706.71      642.58      7.07 o
  -1   9   5     4023.76     4124.78     66.31 o
   0   9   5     1710.67     1680.45     18.20 o
   1   9   5     5829.66     5788.07    103.71 o
   2   9   5      691.43      779.58      9.07 o
   3   9   5     4114.54     3926.40    117.20 o
   4   9   5      306.62      309.80      7.08 o
   5   9   5     1766.08     1742.43     48.29 o
   6   9   5       14.51       14.64      2.78 o
   7   9   5      107.17      120.00      4.14 o
  -8  10   5       11.99        8.43      3.13 o
  -7  10   5      141.14      172.30     15.61 o
  -6  10   5        4.95        5.32      2.00 o
  -5  10   5     1838.66     1900.58     48.58 o
  -4  10   5      369.88      378.66     10.91 o
  -3  10   5     3995.27     3689.90     88.21 o
  -2  10   5      234.54      331.57      4.68 o
  -1  10   5     3552.73     3266.07     49.18 o
   0  10   5        9.92       13.96      0.90 o
   1  10   5      986.49      898.98      9.91 o
   2  10   5     1696.18     1738.29     25.44 o
   3  10   5      656.92      679.76     14.95 o
   4  10   5      134.80      131.52      4.15 o
   5  10   5      208.47      185.01      7.15 o
   6  10   5       43.88       47.22      3.38 o
   7  10   5       58.37       58.33      3.01 o
  -8  11   5        4.63        1.23      2.45 o
  -7  11   5      148.75      164.03     14.21 o
  -6  11   5      116.46      170.50      7.30 o
  -5  11   5      710.31      762.89     17.99 o
  -4  11   5      239.52      315.16     12.42 o
  -3  11   5      201.74      209.54      5.05 o
  -2  11   5      567.43      550.93      8.04 o
  -1  11   5     1045.02     1110.67     13.13 o
   0  11   5       82.47       73.29      1.27 o
   1  11   5       95.12       94.95      1.68 o
   2  11   5       31.33       29.62      1.42 o
   3  11   5       92.20       70.16      2.47 o
   4  11   5       35.65       41.46      2.58 o
   5  11   5       42.76       23.30      2.93 o
   6  11   5       26.94       31.83      2.98 o
   7  11   5        2.02        4.28      1.66 o
  -8  12   5       78.52       62.58     27.48 o
  -7  12   5      185.27      183.66     16.46 o
  -6  12   5       19.02       32.39      3.46 o
  -5  12   5     1118.75     1102.32     39.62 o
  -4  12   5        5.74       12.97      2.11 o
  -3  12   5     5160.95     4772.99    126.64 o
  -2  12   5       88.95       89.73      2.60 o
  -1  12   5     1869.95     1799.43     26.24 o
   0  12   5       41.91       52.14      2.47 o
   1  12   5     1086.81     1037.46     13.82 o
   2  12   5       18.19       20.17      1.42 o
   3  12   5        0.72        7.59      1.96 o
   4  12   5       24.65       23.41      2.31 o
   5  12   5      254.25      215.09      8.08 o
   6  12   5        1.77        2.74      1.91 o
   7  12   5      214.29      192.44      5.16 o
  -8  13   5        8.18        5.96      2.00 o
  -7  13   5      187.90      218.51     19.82 o
  -6  13   5      108.91      144.47      5.56 o
  -5  13   5       87.95       94.80      4.38 o
  -4  13   5        1.53        1.87      1.81 o
  -3  13   5      502.27      528.54     12.65 o
  -2  13   5       12.23       20.02      1.68 o
  -1  13   5      174.61      165.38      3.99 o
   0  13   5      637.30      563.11      8.35 o
   1  13   5      164.66      172.96      2.97 o
   2  13   5       48.06       64.14      2.23 o
   3  13   5     1572.09     1635.24     31.08 o
   4  13   5      163.25      160.89      4.67 o
   5  13   5      535.08      616.20     13.99 o
   6  13   5       89.09       90.48      3.79 o
   7  13   5      128.95      161.95      4.68 o
  -8  14   5        2.69        4.34      2.67 o
  -7  14   5       35.95       37.50      3.89 o
  -6  14   5      141.39      144.14      8.70 o
  -5  14   5        6.43        4.97      2.11 o
  -4  14   5      174.08      180.29      4.30 o
  -3  14   5     1279.31     1247.44     24.39 o
  -2  14   5       45.87       60.12      3.19 o
  -1  14   5      343.42      338.69      6.42 o
   0  14   5     1280.07     1180.92     17.66 o
   1  14   5      331.47      346.68      5.30 o
   2  14   5     1551.20     1421.43     24.83 o
   3  14   5       77.94       78.64      2.91 o
   4  14   5      443.93      422.23      9.15 o
   5  14   5        5.60        6.02      1.91 o
   6  14   5        9.80       12.46      2.64 o
  -8  15   5       11.13        7.54      7.17 o
  -7  15   5        0.23        0.91      1.46 o
  -6  15   5        0.26        1.92      1.95 o
  -5  15   5      472.16      505.51     20.65 o
  -4  15   5      515.90      517.60     15.07 o
  -3  15   5        2.93       10.32      2.66 o
  -2  15   5      554.30      559.49     13.56 o
  -1  15   5     2501.33     2461.37     52.32 o
   0  15   5       69.01       75.32      2.44 o
   1  15   5     2576.34     2601.95     54.79 o
   2  15   5     1136.34     1124.57     19.98 o
   3  15   5     3994.58     4002.18     97.49 o
   4  15   5        5.54        6.41      1.70 o
   5  15   5      596.88      620.57     13.38 o
   6  15   5        2.46        3.25      1.75 o
  -7  16   5       11.62       11.97      2.04 o
  -6  16   5        4.42        8.72      3.06 o
  -5  16   5       24.83       23.13      2.78 o
  -4  16   5       52.08       60.98      2.91 o
  -3  16   5     1574.25     1511.40     33.69 o
  -2  16   5      170.62      186.11      4.82 o
  -1  16   5      280.14      265.13      5.69 o
   0  16   5      917.78      899.75     16.79 o
   1  16   5     1256.41     1169.56     21.76 o
   2  16   5      572.40      509.44      9.17 o
   3  16   5       99.71       95.37      2.99 o
   4  16   5      350.61      333.45      6.92 o
   5  16   5       14.54       11.24      1.95 o
   6  16   5      255.72      256.99      6.27 o
  -7  17   5        1.55        1.86      1.46 o
  -6  17   5      195.64      242.24      7.69 o
  -5  17   5       11.60       15.38      3.24 o
  -4  17   5      211.60      252.14      9.38 o
  -3  17   5        2.98        8.07      2.78 o
  -2  17   5      249.31      288.05      6.02 o
  -1  17   5     1235.50     1267.51     25.16 o
   0  17   5     1043.50     1006.32     21.57 o
   1  17   5     6418.23     6416.90    184.56 o
   2  17   5        9.68       19.33      1.54 o
   3  17   5      618.62      600.61     10.97 o
   4  17   5      186.27      189.29      4.55 o
   5  17   5      441.05      381.13      9.14 o
   6  17   5        0.58        2.28      1.53 o
  -7  18   5       67.40       67.59      3.64 o
  -6  18   5        6.27        5.13      1.69 o
  -5  18   5      572.22      537.22     15.26 o
  -4  18   5       79.71       67.76      3.17 o
  -3  18   5     1241.99     1162.13     31.48 o
  -2  18   5      984.36     1054.03     21.25 o
  -1  18   5     4769.08     4623.97    130.93 o
   0  18   5       70.68       75.07      3.37 o
   1  18   5        4.67        5.44      1.35 o
   2  18   5      239.71      224.30      4.53 o
   3  18   5       66.68       64.64      2.38 o
   4  18   5      239.78      218.97      5.02 o
   5  18   5        0.36        1.57      1.59 o
   6  18   5       29.19       30.60      2.17 o
  -7  19   5       54.61       56.59      3.63 o
  -6  19   5       40.17       62.12      4.93 o
  -5  19   5       24.22       26.62      3.53 o
  -4  19   5      284.40      351.48     10.81 o
  -3  19   5       14.07       16.19      3.41 o
  -2  19   5      487.09      491.54     10.22 o
  -1  19   5       29.94       36.16      2.12 o
   0  19   5      100.52      120.11      4.03 o
   1  19   5      853.75      848.16     16.62 o
   2  19   5        7.61        7.02      1.46 o
   3  19   5        2.99       10.99      1.45 o
   4  19   5      148.75      151.51      3.83 o
   5  19   5        7.35       20.75      1.87 o
  -6  20   5        1.00        1.90      2.05 o
  -5  20   5      228.36      220.79      7.74 o
  -4  20   5       61.24       59.94      2.93 o
  -3  20   5      606.54      618.13     18.08 o
  -2  20   5      344.26      355.25      8.49 o
  -1  20   5        5.44       10.81      1.58 o
   0  20   5      138.21      145.98      4.65 o
   1  20   5       25.92       26.51      2.38 o
   2  20   5       47.59       42.78      2.04 o
   3  20   5      108.68      119.64      3.19 o
   4  20   5       17.24       18.89      1.77 o
   5  20   5       97.64       83.69      2.63 o
  -6  21   5        0.01        0.67      1.76 o
  -5  21   5       16.24       16.55      2.37 o
  -4  21   5        3.97        1.44      1.41 o
  -3  21   5        5.68       16.22      2.63 o
  -2  21   5        0.46        6.31      1.82 o
  -1  21   5      883.17      902.36     20.91 o
   0  21   5      564.35      519.95     10.72 o
   1  21   5      396.85      409.61      9.31 o
   2  21   5      155.23      163.39      4.17 o
   3  21   5      673.12      716.93     11.99 o
   4  21   5       21.68       27.93      1.80 o
   5  21   5      118.69      154.52      3.86 o
  -6  22   5       87.30       90.45      5.65 o
  -5  22   5       82.96       73.71      3.07 o
  -4  22   5       23.22       28.96      2.61 o
  -3  22   5      111.60      116.98      4.85 o
  -2  22   5       11.49        5.52      1.97 o
  -1  22   5      276.16      298.07      7.24 o
   0  22   5      609.65      569.91     11.63 o
   1  22   5       45.01       39.57      2.34 o
   2  22   5       68.80       56.38      2.44 o
   3  22   5       13.78       13.43      1.51 o
   4  22   5      163.22      157.30      3.66 o
   5  22   5        3.70        0.91      1.42 o
  -5  23   5        2.70        2.42      1.31 o
  -4  23   5      127.47      129.39      4.30 o
  -3  23   5       49.48       49.05      3.07 o
  -2  23   5       36.58       38.03      2.40 o
  -1  23   5      367.15      363.26      8.94 o
   0  23   5      165.21      181.50      6.70 o
   1  23   5      688.93      729.75     16.98 o
   2  23   5       59.94       59.84      2.94 o
   3  23   5      417.26      445.94      8.05 o
   4  23   5      148.37      157.66      3.47 o
  -5  24   5       31.09       22.32      2.59 o
  -4  24   5       33.52       24.89      3.23 o
  -3  24   5       31.52       26.05      3.11 o
  -2  24   5       83.97      104.03      3.50 o
  -1  24   5        1.30        4.00      1.64 o
   0  24   5      509.48      509.18     13.49 o
   1  24   5        1.87        4.94      2.18 o
   2  24   5      362.22      336.22      7.01 o
   3  24   5       96.04       98.77      2.75 o
   4  24   5      172.25      165.12      3.68 o
  -5  25   5       27.68       41.77      4.46 o
  -4  25   5      217.26      259.35      7.22 o
  -3  25   5        4.58        2.77      1.76 o
  -2  25   5      802.55      808.66     18.51 o
  -1  25   5       83.51       81.97      3.23 o
   0  25   5      491.97      467.47     11.74 o
   1  25   5       78.93       82.49      4.09 o
   2  25   5      126.46      134.46      3.54 o
   3  25   5      120.16      110.95      3.11 o
  -4  26   5        0.22        0.15      1.46 o
  -3  26   5      261.92      223.48      5.81 o
  -2  26   5       48.56       46.49      2.74 o
  -1  26   5      440.04      408.69      9.54 o
   0  26   5        8.86        4.82      1.84 o
   1  26   5       10.92       16.64      2.24 o
   2  26   5        0.02        0.70      1.11 o
   3  26   5       34.30       41.68      2.88 o
  -3  27   5        2.72        3.77      1.58 o
  -2  27   5      145.18      156.94      4.62 o
  -1  27   5        1.73        1.34      1.67 o
   0  27   5        0.54        0.98      1.60 o
   1  27   5       67.05       67.90      3.00 o
   2  27   5        6.80        3.52      1.37 o
  -2  28   5       10.30        7.10      2.22 o
  -1  28   5       53.09       60.69      4.45 o
   0  28   5       41.07       33.01      2.03 o
   1  28   5       45.92       47.55      2.59 o
  -9   0   6        1.12        2.32      3.27 o
  -8   0   6        0.07        1.31      3.54 o
  -7   0   6      373.60      422.18     16.94 o
  -6   0   6       73.34       82.08      4.65 o
  -5   0   6      313.69      400.13     17.91 o
  -4   0   6      491.28      449.46     19.66 o
  -3   0   6      749.31      764.24     31.31 o
  -2   0   6     2042.23     1816.70     73.17 o
  -1   0   6     3089.75     3200.72     61.11 o
   0   0   6       17.48       49.26      2.84 o
   1   0   6    12702.62    13068.12    450.14 o
   2   0   6     1265.94     1290.84     21.67 o
   3   0   6     5177.48     4967.04    186.97 o
   4   0   6      227.90      255.10     12.77 o
   5   0   6      636.84      566.39     45.31 o
   6   0   6      438.08      474.91     22.02 o
   7   0   6      142.48      186.30     10.90 o
  -9   1   6        3.26        1.60      2.45 o
  -8   1   6       22.21       25.10      3.05 o
  -7   1   6       10.89       19.77      4.49 o
  -6   1   6       85.09       81.20      4.10 o
  -5   1   6      615.12      667.26     13.81 o
  -4   1   6      458.59      429.35     10.82 o
  -3   1   6     1144.98     1075.29     29.94 o
  -2   1   6        7.62       18.16      1.21 o
  -1   1   6     1617.38     1495.22     17.15 o
   0   1   6     4349.54     4582.76     71.76 o
   1   1   6      149.97      128.26      1.96 o
   2   1   6      456.05      469.89      4.76 o
   3   1   6       27.40       30.93      2.63 o
   4   1   6       25.51       29.25      2.01 o
   5   1   6      229.93      201.86     12.56 o
   6   1   6       30.83       36.07      2.80 o
   7   1   6       24.94       15.35      3.46 o
  -9   2   6       63.04       69.34      5.60 o
  -8   2   6        5.07        5.74      2.62 o
  -7   2   6       86.50      110.55      5.67 o
  -6   2   6      219.88      223.23      6.71 o
  -5   2   6       65.63       60.84      3.39 o
  -4   2   6       19.89       15.49      1.26 o
  -3   2   6       50.30       39.98      2.12 o
  -2   2   6     2046.36     1921.12     48.04 o
  -1   2   6     1545.39     1445.98     17.23 o
   0   2   6     3311.75     3220.30     44.80 o
   1   2   6     2429.78     2409.12     31.26 o
   2   2   6     1681.64     1730.15     20.78 o
   3   2   6     3587.67     3482.15     79.70 o
   4   2   6      207.68      210.84      6.83 o
   5   2   6      453.29      417.69     20.02 o
   6   2   6       97.78       90.58      4.79 o
   7   2   6       50.16       58.58      5.31 o
  -9   3   6       14.32        4.92      3.49 o
  -8   3   6       37.22       30.97      3.25 o
  -7   3   6       69.72       73.89      5.34 o
  -6   3   6      425.36      390.38     11.52 o
  -5   3   6     1651.05     1718.90     40.10 o
  -4   3   6      324.16      252.12      9.33 o
  -3   3   6     5283.49     4998.83    118.09 o
  -2   3   6     1472.38     1191.02     28.00 o
  -1   3   6     9052.02     9015.19    195.32 o
   0   3   6     2433.93     2384.74     29.29 o
   1   3   6     3736.87     3652.28     53.37 o
   2   3   6        3.44       18.11      1.41 o
   3   3   6      130.75      141.87      6.21 o
   4   3   6        6.22        7.92      1.64 o
   5   3   6       26.58       36.93      3.15 o
   6   3   6       88.16       94.49      4.61 o
   7   3   6       23.16       13.84      2.05 o
  -9   4   6        2.48       -0.37      2.39 o
  -8   4   6       46.92       41.51      3.66 o
  -7   4   6        2.15        0.64      2.19 o
  -6   4   6       23.12       32.74      2.98 o
  -5   4   6      211.51      232.87      9.20 o
  -4   4   6      256.73      319.81      9.87 o
  -3   4   6      263.08      258.71      6.69 o
  -2   4   6      116.25       81.62      2.09 o
  -1   4   6        8.47       13.18      0.92 o
   0   4   6      538.08      568.58      5.56 o
   1   4   6      149.05      153.14      2.30 o
   2   4   6       36.20       43.41      1.60 o
   3   4   6       96.71      115.81      2.37 o
   4   4   6      709.37      670.92     20.91 o
   5   4   6        0.81        4.24      2.06 o
   6   4   6        3.20        4.69      1.83 o
   7   4   6       16.55       20.29      2.00 o
  -9   5   6        1.05        1.13      2.87 o
  -8   5   6       47.09       51.54      3.75 o
  -7   5   6      269.12      250.03      7.97 o
  -6   5   6      321.91      318.77      9.05 o
  -5   5   6     1026.84     1039.72     24.14 o
  -4   5   6      244.89      209.94      7.06 o
  -3   5   6     2176.21     1749.67     49.81 o
  -2   5   6     3980.46     3606.59     78.32 o
  -1   5   6    11585.17    11347.38    261.43 o
   0   5   6      465.18      408.14      5.21 o
   1   5   6     4487.90     4378.14     68.99 o
   2   5   6      157.16      167.73      2.31 o
   3   5   6      167.24      138.63      4.96 o
   4   5   6      831.20      814.35     25.69 o
   5   5   6       69.92       79.07      4.77 o
   6   5   6       19.51       23.84      2.62 o
   7   5   6      149.49      127.55      4.36 o
  -8   6   6       42.28       27.57      3.96 o
  -7   6   6      113.99      129.42      4.79 o
  -6   6   6        0.66        5.84      2.46 o
  -5   6   6       10.54       24.23      2.09 o
  -4   6   6       52.73       34.55      2.60 o
  -3   6   6      702.31      648.69     14.60 o
  -2   6   6       54.25       68.42      2.29 o
  -1   6   6      451.13      400.28      6.27 o
   0   6   6     1728.67     1910.30     23.64 o
   1   6   6     9945.78    10510.49    231.60 o
   2   6   6      126.55      139.40      2.76 o
   3   6   6     4704.27     4607.77    132.26 o
   4   6   6      894.19      942.46     23.80 o
   5   6   6     1397.73     1487.78     38.45 o
   6   6   6      286.57      316.91      9.97 o
   7   6   6      113.95      143.57      4.42 o
  -8   7   6      112.90      119.35      6.22 o
  -7   7   6      281.85      262.18      8.41 o
  -6   7   6      185.51      198.98     13.31 o
  -5   7   6       57.68       62.51      3.66 o
  -4   7   6      745.60      759.82     15.22 o
  -3   7   6        1.07        5.53      1.07 o
  -2   7   6      693.14      639.79      9.72 o
  -1   7   6       33.23       61.53      1.36 o
   0   7   6       21.14       33.20      0.97 o
   1   7   6       11.98        8.87      0.75 o
   2   7   6      126.00      158.18      3.17 o
   3   7   6        0.45        3.56      1.46 o
   4   7   6        6.89        7.35      1.84 o
   5   7   6      115.89      104.19      4.71 o
   6   7   6        4.02        3.50      1.91 o
   7   7   6        6.16        2.70      1.38 o
  -8   8   6       30.26       23.58      3.80 o
  -7   8   6      385.64      427.27     12.65 o
  -6   8   6       46.19       44.52      3.74 o
  -5   8   6      263.07      313.75      7.92 o
  -4   8   6      690.75      694.52     14.03 o
  -3   8   6        1.40        9.38      1.43 o
  -2   8   6     4669.03     4584.06     82.72 o
  -1   8   6     3538.55     3838.07     59.54 o
   0   8   6       50.37       34.34      0.93 o
   1   8   6     2570.27     2445.81     33.78 o
   2   8   6     1481.05     1485.20     27.31 o
   3   8   6     3879.32     3695.36     85.76 o
   4   8   6     1261.98     1272.84     28.90 o
   5   8   6      416.28      427.60     11.05 o
   6   8   6      144.69      146.35      5.90 o
   7   8   6      123.50      146.59      4.07 o
  -8   9   6       84.95       69.01      8.64 o
  -7   9   6      579.99      550.97     15.58 o
  -6   9   6       18.97       18.12      3.20 o
  -5   9   6       30.34       37.21      2.90 o
  -4   9   6     1161.97     1173.54     27.24 o
  -3   9   6      189.98      155.43      4.30 o
  -2   9   6      479.95      439.55      7.21 o
  -1   9   6      484.01      411.49      6.39 o
   0   9   6      744.73      730.28      8.51 o
   1   9   6      886.51      810.19     11.50 o
   2   9   6     1213.26     1047.65     18.09 o
   3   9   6      114.08      127.19      3.86 o
   4   9   6       79.09       74.90      3.08 o
   5   9   6        2.01        3.33      2.19 o
   6   9   6      109.75      104.01      4.57 o
   7   9   6        0.32        0.29      1.29 o
  -8  10   6        6.96        5.62      2.66 o
  -7  10   6      119.86      132.45      5.90 o
  -6  10   6     1123.83     1202.68     31.65 o
  -5  10   6       59.33       74.21      4.68 o
  -4  10   6      215.81      225.25     14.09 o
  -3  10   6      168.47      166.98      3.27 o
  -2  10   6      570.52      543.55     10.77 o
  -1  10   6       57.02       48.05      1.25 o
   0  10   6     2317.70     2310.07     34.11 o
   1  10   6     2120.35     2173.67     38.58 o
   2  10   6      198.65      174.69      3.78 o
   3  10   6      660.72      561.36     10.00 o
   4  10   6       21.45       25.08      2.24 o
   5  10   6      191.77      167.65      6.50 o
   6  10   6        8.01        5.81      1.99 o
   7  10   6        0.58        1.17      1.27 o
  -8  11   6       34.12       30.11      4.37 o
  -7  11   6      119.62      122.33      5.94 o
  -6  11   6      209.95      206.49     15.79 o
  -5  11   6      923.35      935.76     39.90 o
  -4  11   6      107.97      140.03      4.16 o
  -3  11   6     1573.76     1510.07     33.45 o
  -2  11   6      426.64      383.75      6.34 o
  -1  11   6     5622.68     5589.79    126.08 o
   0  11   6      424.68      420.35      6.47 o
   1  11   6     1674.62     1573.94     29.59 o
   2  11   6      486.45      487.26      8.72 o
   3  11   6      149.29      138.81      3.78 o
   4  11   6      406.74      378.28      8.38 o
   5  11   6        3.00        2.52      2.01 o
   6  11   6       17.10       27.78      2.61 o
  -8  12   6        0.98        1.16      2.71 o
  -7  12   6      192.16      183.13      8.38 o
  -6  12   6      124.26       98.46      4.20 o
  -5  12   6       45.47       50.57      4.00 o
  -4  12   6      197.53      239.29      9.56 o
  -3  12   6       92.78       90.58      2.82 o
  -2  12   6      899.34      936.57     18.01 o
  -1  12   6      345.85      371.81      6.83 o
   0  12   6     1031.79      976.93     14.70 o
   1  12   6     1281.14     1311.74     25.96 o
   2  12   6       22.52       26.27      3.10 o
   3  12   6      749.78      793.28     14.97 o
   4  12   6      289.60      306.53      7.28 o
   5  12   6      178.61      216.38      6.49 o
   6  12   6       30.52       45.71      2.93 o
  -8  13   6        2.89        3.39      2.63 o
  -7  13   6       14.23        6.88      1.96 o
  -6  13   6        5.72        7.59      2.14 o
  -5  13   6      203.23      205.85      8.68 o
  -4  13   6      657.27      611.63     18.64 o
  -3  13   6     2806.30     2723.38     61.98 o
  -2  13   6      110.57      100.55      3.46 o
  -1  13   6     2430.48     2418.81     52.46 o
   0  13   6      202.77      192.67      4.91 o
   1  13   6      282.64      235.61      5.96 o
   2  13   6      331.45      301.85      5.94 o
   3  13   6       53.80       54.51      2.71 o
   4  13   6      122.54      117.35      3.85 o
   5  13   6       44.61       30.43      3.07 o
   6  13   6       58.32       61.42      3.50 o
  -8  14   6       15.63        8.70      6.16 o
  -7  14   6       31.66       27.39      2.56 o
  -6  14   6        0.03        1.51      1.73 o
  -5  14   6       52.61       47.37      4.25 o
  -4  14   6       27.38       27.04      3.38 o
  -3  14   6     1423.14     1392.12     39.78 o
  -2  14   6       55.30       61.05      2.74 o
  -1  14   6     1661.29     1696.40     33.33 o
   0  14   6     1452.99     1547.50     29.72 o
   1  14   6     7900.10     8059.29    260.84 o
   2  14   6      281.16      328.42      5.97 o
   3  14   6     1496.49     1537.40     30.17 o
   4  14   6      457.36      477.73     10.60 o
   5  14   6      721.98      794.86     18.73 o
   6  14   6      133.42      150.97      4.40 o
  -7  15   6        1.42        1.17      1.83 o
  -6  15   6        6.65        8.95      2.25 o
  -5  15   6       43.23       42.22      3.68 o
  -4  15   6       10.44       10.98      2.09 o
  -3  15   6       97.94       91.86      3.59 o
  -2  15   6      588.34      541.54     10.47 o
  -1  15   6      403.12      412.27      7.47 o
   0  15   6      120.55      114.94      3.50 o
   1  15   6      720.13      683.60     12.53 o
   2  15   6      563.46      496.78      9.60 o
   3  15   6        8.73       12.88      1.65 o
   4  15   6      208.95      209.92      5.27 o
   5  15   6       33.42       26.32      2.22 o
   6  15   6       59.55       65.21      2.81 o
  -7  16   6      119.38      129.05      5.07 o
  -6  16   6       81.82       85.75      4.47 o
  -5  16   6       22.43       28.58      3.01 o
  -4  16   6        1.68        4.29      2.26 o
  -3  16   6       88.02       86.70      3.24 o
  -2  16   6     1661.20     1640.45     34.71 o
  -1  16   6      421.93      428.44      7.82 o
   0  16   6     1007.31     1052.66     20.61 o
   1  16   6     1227.81     1192.71     21.96 o
   2  16   6       40.11       49.60      2.52 o
   3  16   6     1508.17     1487.29     29.89 o
   4  16   6       48.72       66.45      2.86 o
   5  16   6      168.96      173.68      5.17 o
   6  16   6       65.15       57.02      2.67 o
  -7  17   6        8.69        5.41      2.25 o
  -6  17   6       63.78       62.51      3.34 o
  -5  17   6        3.96        5.35      4.52 o
  -4  17   6       25.77       26.91      2.45 o
  -3  17   6      248.75      212.78      5.43 o
  -2  17   6      512.12      496.56     10.28 o
  -1  17   6      999.93      928.11     19.48 o
   0  17   6      635.53      590.94     11.44 o
   1  17   6      184.00      195.71      4.33 o
   2  17   6      533.22      484.93     10.22 o
   3  17   6        4.68        7.71      1.50 o
   4  17   6       80.74       74.06      2.76 o
   5  17   6       37.38       29.12      2.00 o
  -7  18   6       23.52       27.18      3.37 o
  -6  18   6       31.81       61.19      5.28 o
  -5  18   6       43.59       64.60      6.31 o
  -4  18   6      862.84      915.79     28.02 o
  -3  18   6      154.73      115.76      4.21 o
  -2  18   6      317.55      341.26      7.05 o
  -1  18   6        1.30        3.17      1.45 o
   0  18   6     1658.75     1626.33     36.90 o
   1  18   6       44.85       45.21      1.98 o
   2  18   6      216.81      197.36      4.53 o
   3  18   6       30.74       24.76      2.11 o
   4  18   6       25.73       28.05      2.16 o
   5  18   6        5.34        1.71      1.57 o
  -6  19   6       63.68       69.49      5.81 o
  -5  19   6      352.94      322.53     10.90 o
  -4  19   6       69.83       73.05      3.36 o
  -3  19   6     1342.87     1242.99     29.61 o
  -2  19   6      741.22      687.19     13.37 o
  -1  19   6     1085.76     1036.62     21.32 o
   0  19   6      364.98      399.45      9.68 o
   1  19   6      320.01      328.51      7.22 o
   2  19   6       16.08       12.17      1.71 o
   3  19   6       35.22       36.76      1.89 o
   4  19   6        6.21        6.35      1.37 o
   5  19   6        9.86        4.20      1.24 o
  -6  20   6       22.70       39.54      4.94 o
  -5  20   6       33.12       42.28      3.67 o
  -4  20   6      141.94      166.86      7.21 o
  -3  20   6       16.49       24.90      3.01 o
  -2  20   6       43.56       45.44      2.23 o
  -1  20   6       31.53       29.96      2.36 o
   0  20   6        3.14        7.23      1.69 o
   1  20   6      103.59      109.70      4.10 o
   2  20   6       64.09       51.46      2.22 o
   3  20   6      216.28      235.02      5.17 o
   4  20   6        4.52       12.82      1.70 o
   5  20   6       91.86      128.31      4.01 o
  -6  21   6       72.28       82.23      6.11 o
  -5  21   6      104.42      101.90      5.43 o
  -4  21   6        5.56        6.02      1.76 o
  -3  21   6      628.09      603.21     16.28 o
  -2  21   6       44.78       40.28      1.98 o
  -1  21   6       99.09      114.57      3.68 o
   0  21   6       20.30       19.38      2.18 o
   1  21   6      262.76      265.61      6.97 o
   2  21   6      129.44      120.93      3.53 o
   3  21   6       20.06       20.95      1.68 o
   4  21   6      120.47      116.66      3.05 o
  -5  22   6       25.71       22.36      2.61 o
  -4  22   6      263.23      245.83      7.04 o
  -3  22   6      595.51      562.74     15.92 o
  -2  22   6        1.72        7.83      1.72 o
  -1  22   6      178.18      182.29      5.02 o
   0  22   6      167.36      182.95      5.12 o
   1  22   6      132.87      133.48      4.34 o
   2  22   6       75.57       92.19      2.85 o
   3  22   6      577.29      595.68     10.55 o
   4  22   6      156.70      158.01      3.90 o
  -5  23   6        2.90        2.25      2.20 o
  -4  23   6       14.12        7.80      2.29 o
  -3  23   6      259.26      212.91      6.15 o
  -2  23   6        4.92        3.94      1.64 o
  -1  23   6        7.61       15.58      1.97 o
   0  23   6      315.13      297.10      7.07 o
   1  23   6        1.56        2.98      1.63 o
   2  23   6      323.52      299.10      5.95 o
   3  23   6       27.86       27.81      1.66 o
   4  23   6      275.19      290.68      7.13 o
  -5  24   6        1.23        0.09      1.97 o
  -4  24   6       23.18       33.92      2.35 o
  -3  24   6        7.94        7.74      1.82 o
  -2  24   6      263.33      272.34      7.52 o
  -1  24   6       34.96       39.27      2.27 o
   0  24   6      247.98      265.40      6.94 o
   1  24   6      321.46      313.01      6.88 o
   2  24   6       67.09       76.39      2.77 o
   3  24   6       90.24       95.01      3.61 o
  -4  25   6       66.07       63.57      3.17 o
  -3  25   6       24.14       18.67      1.98 o
  -2  25   6      152.73      163.68      5.01 o
  -1  25   6      126.72      114.90      3.67 o
   0  25   6      189.74      189.12      5.60 o
   1  25   6       79.47       75.01      2.77 o
   2  25   6      136.42      140.19      3.51 o
   3  25   6       21.63       22.34      2.46 o
  -3  26   6       37.96       48.59      2.40 o
  -2  26   6      178.49      191.44      5.19 o
  -1  26   6        4.08        2.53      1.17 o
   0  26   6      397.36      419.39      9.89 o
   1  26   6      169.15      163.16      4.67 o
   2  26   6       55.53       49.83      2.55 o
  -3  27   6      122.00      132.51      4.81 o
  -2  27   6        0.15        0.28      1.46 o
  -1  27   6      168.41      186.88      9.12 o
   0  27   6       11.51       19.23      1.87 o
   1  27   6       25.12       27.66      2.27 o
  -1  28   6       19.30       19.97      9.75 o
  -8   1   7        3.19        0.40      1.90 o
  -7   1   7      162.51      201.55      7.41 o
  -6   1   7      121.01      143.30      4.37 o
  -5   1   7      729.86      838.60     21.20 o
  -4   1   7      198.94      159.51      6.30 o
  -3   1   7       55.43       75.04      4.27 o
  -2   1   7      284.89      214.49      6.47 o
  -1   1   7      420.08      459.85      7.08 o
   0   1   7     1642.54     1633.22     20.23 o
   1   1   7      829.84      752.53      8.16 o
   2   1   7     1752.06     1792.77     33.67 o
   3   1   7     2798.48     2663.59     58.51 o
   4   1   7      945.29      965.04     30.08 o
   5   1   7     1023.02      956.20     52.19 o
   6   1   7      373.54      398.47     11.00 o
   7   1   7       53.80       71.73      4.36 o
  -8   2   7        0.33        0.41      2.01 o
  -7   2   7       73.00       77.27      4.49 o
  -6   2   7      431.00      411.04      9.81 o
  -5   2   7      186.15      206.78      7.63 o
  -4   2   7     1791.01     1781.81     43.98 o
  -3   2   7     1176.88     1166.98     26.76 o
  -2   2   7      410.88      308.25      8.80 o
  -1   2   7     3772.61     3884.30     76.79 o
   0   2   7      604.20      564.98      6.16 o
   1   2   7     1803.69     1716.47     20.78 o
   2   2   7      151.15      154.06      4.31 o
   3   2   7       21.18       32.94      4.62 o
   4   2   7      494.40      497.76     13.18 o
   5   2   7      160.01      147.70     10.38 o
   6   2   7        0.80        1.87      1.98 o
   7   2   7       94.05       78.47      4.53 o
  -8   3   7       29.46       26.53      3.27 o
  -7   3   7        0.21        2.71      2.37 o
  -6   3   7       86.34       86.86      4.60 o
  -5   3   7        2.28        7.21      2.37 o
  -4   3   7        0.91        3.22      1.81 o
  -3   3   7        5.38       12.18      1.10 o
  -2   3   7        1.82        5.03      1.13 o
  -1   3   7        6.57       16.52      1.22 o
   0   3   7        8.29       13.55      0.92 o
   1   3   7      323.49      382.10      4.30 o
   2   3   7       31.56       34.17      1.94 o
   3   3   7       25.06       35.60      1.87 o
   4   3   7       41.60       47.11      2.66 o
   5   3   7       32.01       31.74      2.88 o
   6   3   7        0.15        0.43      1.54 o
   7   3   7       25.29       30.00      3.39 o
  -8   4   7      157.21      135.43      7.80 o
  -7   4   7      345.46      319.38      8.65 o
  -6   4   7      758.19      737.40     19.91 o
  -5   4   7      364.36      419.08     10.57 o
  -4   4   7     1816.83     1694.53     41.48 o
  -3   4   7      739.85      706.39     22.41 o
  -2   4   7     3552.80     3226.92     67.71 o
  -1   4   7     4201.64     4238.94     76.90 o
   0   4   7     3459.69     3420.03     51.32 o
   1   4   7       53.63       40.55      1.24 o
   2   4   7     2801.20     2742.33     52.41 o
   3   4   7       67.99       67.74      2.67 o
   4   4   7      194.84      180.29      4.86 o
   5   4   7      303.82      244.60      9.75 o
   6   4   7       28.32       33.47      2.92 o
   7   4   7      233.67      244.68      9.87 o
  -8   5   7        7.57        9.30      2.72 o
  -7   5   7      110.20      114.68      5.23 o
  -6   5   7        6.02       17.09      3.07 o
  -5   5   7       26.48       29.19      2.72 o
  -4   5   7        3.19       13.12      2.84 o
  -3   5   7      539.98      486.72     15.92 o
  -2   5   7      367.92      327.45      7.61 o
  -1   5   7      292.68      259.84      4.00 o
   0   5   7      206.35      222.22      3.13 o
   1   5   7      216.05      224.54      3.01 o
   2   5   7      344.40      396.77      5.94 o
   3   5   7       31.61       29.70      1.99 o
   4   5   7      810.85      840.12     16.52 o
   5   5   7      457.97      484.65     11.60 o
   6   5   7       18.63       25.29      2.34 o
   7   5   7        1.03        1.81      2.94 o
  -8   6   7       10.00        3.20      2.18 o
  -7   6   7      187.05      200.13      6.29 o
  -6   6   7       38.39       40.53      4.16 o
  -5   6   7      331.83      336.22      7.83 o
  -4   6   7      207.11      180.13      5.89 o
  -3   6   7     3581.00     3685.86     87.74 o
  -2   6   7       21.25       15.86      2.01 o
  -1   6   7     1006.91      918.05     10.94 o
   0   6   7      587.64      569.92      6.91 o
   1   6   7      250.17      202.23      3.05 o
   2   6   7        0.24        3.60      1.46 o
   3   6   7        7.48        7.16      1.50 o
   4   6   7       48.82       43.07      2.53 o
   5   6   7       42.72       51.49      3.70 o
   6   6   7       36.70       37.65      3.01 o
  -8   7   7       16.82        6.80      6.23 o
  -7   7   7        8.85       13.05      2.67 o
  -6   7   7       33.10       27.97      3.30 o
  -5   7   7      235.32      255.57      6.23 o
  -4   7   7       16.31       24.83      2.34 o
  -3   7   7       51.94       50.05      2.44 o
  -2   7   7       12.81       32.19      3.05 o
  -1   7   7      779.94      808.10     10.25 o
   0   7   7      276.36      269.80      4.31 o
   1   7   7     2160.82     2083.24     39.57 o
   2   7   7     1379.01     1455.68     26.52 o
   3   7   7     1818.50     1695.62     33.09 o
   4   7   7      243.50      294.46      6.71 o
   5   7   7      672.28      660.09     15.49 o
   6   7   7      705.58      800.38     17.33 o
  -8   8   7       58.52       49.35      9.45 o
  -7   8   7       20.45       22.27      4.54 o
  -6   8   7        3.42       14.58      3.44 o
  -5   8   7       53.21       66.29      3.59 o
  -4   8   7        2.16        3.34      1.78 o
  -3   8   7      127.70      126.62      3.31 o
  -2   8   7       70.58       62.31      2.16 o
  -1   8   7      369.97      379.28      6.64 o
   0   8   7     1168.71     1112.62     16.52 o
   1   8   7       74.41       62.86      2.28 o
   2   8   7      673.71      644.71     11.06 o
   3   8   7       37.36       29.81      1.98 o
   4   8   7      491.50      470.65      9.25 o
   5   8   7       41.22       37.84      3.10 o
   6   8   7       28.27       32.32      2.58 o
  -8   9   7       83.96       85.13      6.78 o
  -7   9   7       14.98       25.57      4.64 o
  -6   9   7        7.18        9.30      2.00 o
  -5   9   7      155.51      196.60     11.70 o
  -4   9   7      448.81      473.90     11.39 o
  -3   9   7      882.28      835.46     20.06 o
  -2   9   7      127.43      108.46      4.48 o
  -1   9   7      204.61      210.51      3.12 o
   0   9   7     1444.83     1414.22     25.36 o
   1   9   7      689.94      705.06     12.13 o
   2   9   7     1528.21     1524.11     27.58 o
   3   9   7     1750.49     1691.25     31.95 o
   4   9   7      689.78      768.03     16.31 o
   5   9   7      263.07      256.20      7.52 o
   6   9   7      107.35      105.63      3.79 o
  -8  10   7       41.43       42.94      4.68 o
  -7  10   7       12.64       17.42      3.41 o
  -6  10   7      283.90      258.88      9.89 o
  -5  10   7      485.69      506.81     13.05 o
  -4  10   7      954.49      870.68     21.65 o
  -3  10   7     3782.76     3819.21    117.91 o
  -2  10   7      384.90      320.81      8.55 o
  -1  10   7      613.82      602.50     10.21 o
   0  10   7     3816.37     3689.04     84.22 o
   1  10   7      464.02      450.84      8.36 o
   2  10   7      671.67      645.65     11.46 o
   3  10   7        1.08        3.98      1.50 o
   4  10   7        1.41        5.39      1.96 o
   5  10   7        0.27        2.02      1.86 o
   6  10   7       19.55       18.07      2.20 o
  -8  11   7        5.71        2.12      2.20 o
  -7  11   7      111.43      116.33      6.13 o
  -6  11   7      200.20      163.44      6.31 o
  -5  11   7      271.28      312.74     11.80 o
  -4  11   7      107.83      139.00      6.18 o
  -3  11   7      316.09      350.28     10.64 o
  -2  11   7      304.09      345.37      7.01 o
  -1  11   7       24.45       29.03      2.52 o
   0  11   7      273.44      246.04      5.62 o
   1  11   7       73.31       63.73      3.04 o
   2  11   7       92.06       79.88      2.95 o
   3  11   7       29.23       27.29      2.23 o
   4  11   7      151.84      122.34      3.90 o
   5  11   7       29.69       46.35      3.11 o
   6  11   7        0.04        0.54      1.38 o
  -8  12   7       28.10       28.06      5.35 o
  -7  12   7        0.72        0.96      2.12 o
  -6  12   7      967.83      970.22     32.09 o
  -5  12   7      866.98      899.49     31.97 o
  -4  12   7      957.17      971.98     23.50 o
  -3  12   7      512.23      510.16     15.96 o
  -2  12   7     2514.25     2496.40     57.66 o
  -1  12   7     3272.80     3276.98     81.73 o
   0  12   7     2580.25     2429.68     59.02 o
   1  12   7     1736.55     1689.97     36.72 o
   2  12   7      393.87      395.98      7.95 o
   3  12   7       33.10       40.57      2.11 o
   4  12   7        2.08        8.22      1.74 o
   5  12   7      138.81      101.72      4.07 o
   6  12   7        0.01        0.26      1.33 o
  -7  13   7      118.35      109.92      4.58 o
  -6  13   7        0.14        1.77      2.32 o
  -5  13   7       97.64       96.91      6.41 o
  -4  13   7      238.39      170.89      7.10 o
  -3  13   7        8.45        4.84      1.73 o
  -2  13   7        8.71       12.55      1.70 o
  -1  13   7       84.97       85.29      3.19 o
   0  13   7       16.01       19.43      2.27 o
   1  13   7      217.41      189.60      5.19 o
   2  13   7       74.22      102.40      3.67 o
   3  13   7      376.64      392.65      7.45 o
   4  13   7      195.25      245.61      5.34 o
   5  13   7       78.37       92.52      4.15 o
   6  13   7      131.54      154.86      4.51 o
  -7  14   7        2.83        1.45      1.33 o
  -6  14   7       12.68       19.70      2.88 o
  -5  14   7       55.06       59.44      4.78 o
  -4  14   7      551.01      568.00     18.22 o
  -3  14   7      233.91      255.18      6.63 o
  -2  14   7       72.60       65.43      2.57 o
  -1  14   7      161.26      165.61      4.35 o
   0  14   7      432.21      405.97      8.96 o
   1  14   7      457.52      424.96      8.96 o
   2  14   7       84.49       83.50      3.08 o
   3  14   7      120.35      114.69      3.29 o
   4  14   7       23.59       27.31      2.10 o
   5  14   7       10.51        6.05      1.72 o
  -7  15   7        8.94       15.57      1.80 o
  -6  15   7        4.39        4.49      2.60 o
  -5  15   7      166.43      179.95      7.97 o
  -4  15   7        8.29       10.90      3.61 o
  -3  15   7      162.19      182.06      5.82 o
  -2  15   7     1079.71     1011.13     19.31 o
  -1  15   7      180.14      186.98      4.55 o
   0  15   7      756.23      776.85     16.98 o
   1  15   7       30.31       40.23      2.72 o
   2  15   7     1149.28     1171.80     23.88 o
   3  15   7      838.54      791.75     15.84 o
   4  15   7      684.66      725.45     13.97 o
   5  15   7      156.38      162.09      4.73 o
  -7  16   7       50.38       49.82      3.02 o
  -6  16   7       23.96        9.49      2.28 o
  -5  16   7       58.15       59.81      4.91 o
  -4  16   7      185.24      159.46      8.66 o
  -3  16   7      135.80      123.30      3.77 o
  -2  16   7      367.72      356.12      7.03 o
  -1  16   7      388.21      364.88      7.46 o
   0  16   7     1149.40     1165.58     25.26 o
   1  16   7      268.40      267.23      5.95 o
   2  16   7      434.35      407.66      7.63 o
   3  16   7        4.20        6.56      1.53 o
   4  16   7      312.50      303.74      6.77 o
   5  16   7        0.53        0.66      1.40 o
  -7  17   7       31.52       37.99      4.72 o
  -6  17   7       49.86       59.58      4.41 o
  -5  17   7       82.46      109.90      5.50 o
  -4  17   7        6.52       20.63      2.43 o
  -3  17   7       65.12       46.97      2.46 o
  -2  17   7      345.25      354.83      6.96 o
  -1  17   7        1.87        6.88      1.81 o
   0  17   7     1897.18     1862.72     42.96 o
   1  17   7      131.27      127.82      3.56 o
   2  17   7      833.56      832.94     17.24 o
   3  17   7       53.67       42.69      2.33 o
   4  17   7      559.60      530.59     10.53 o
   5  17   7       77.31       74.47      3.16 o
  -6  18   7       72.13       66.07      4.94 o
  -5  18   7      136.42      118.52      5.27 o
  -4  18   7      129.32      111.50      5.89 o
  -3  18   7      452.91      406.53      8.97 o
  -2  18   7      205.49      207.40      4.81 o
  -1  18   7      410.21      371.91      8.75 o
   0  18   7      468.87      460.61     10.30 o
   1  18   7      985.96      963.67     19.81 o
   2  18   7      187.99      197.08      5.26 o
   3  18   7       13.79       21.23      1.94 o
   4  18   7      131.22      120.46      3.25 o
   5  18   7        2.81        0.50      1.41 o
  -6  19   7        5.09        6.42      2.73 o
  -5  19   7       69.14       87.59     10.08 o
  -4  19   7       53.95       72.27      3.33 o
  -3  19   7      364.90      384.79     11.64 o
  -2  19   7      527.42      536.32     10.77 o
  -1  19   7        5.58        7.66      2.02 o
   0  19   7        6.01        8.90      2.03 o
   1  19   7      140.80      137.57      4.43 o
   2  19   7       89.40       68.41      3.12 o
   3  19   7       78.24       89.43      2.70 o
   4  19   7       30.93       38.71      2.13 o
  -6  20   7       74.62       80.41      5.53 o
  -5  20   7       84.23       82.52      5.58 o
  -4  20   7      188.26      191.62      6.10 o
  -3  20   7      283.48      256.64      6.38 o
  -2  20   7       16.64       22.23      1.70 o
  -1  20   7      404.90      407.86      9.24 o
   0  20   7       16.77       23.90      2.75 o
   1  20   7      180.58      167.52      4.27 o
   2  20   7       88.44       89.52      3.26 o
   3  20   7       69.49       66.32      2.32 o
   4  20   7       60.34       60.69      2.23 o
  -5  21   7        4.94        1.60      2.38 o
  -4  21   7       82.02       76.77      4.11 o
  -3  21   7        6.90        6.22      1.41 o
  -2  21   7      112.79       93.83      3.12 o
  -1  21   7      311.29      307.43      6.43 o
   0  21   7        0.17        2.29      1.52 o
   1  21   7       57.28       66.63      3.90 o
   2  21   7      115.75      145.85      4.55 o
   3  21   7       85.29       87.33      2.34 o
   4  21   7       58.59       66.24      3.05 o
  -5  22   7       15.53       15.38      3.65 o
  -4  22   7       46.94       47.44      3.21 o
  -3  22   7      183.37      200.38      5.13 o
  -2  22   7       11.96       14.61      1.40 o
  -1  22   7       59.30       59.69      2.39 o
   0  22   7        7.71        6.21      1.88 o
   1  22   7       83.76       89.28      4.19 o
   2  22   7      162.22      143.70      4.61 o
   3  22   7        1.07        1.18      1.08 o
  -5  23   7       67.26       74.07      5.78 o
  -4  23   7       25.13       26.76      2.51 o
  -3  23   7        7.10        3.18      2.23 o
  -2  23   7      158.69      155.28      4.43 o
  -1  23   7        6.83        5.82      1.31 o
   0  23   7      416.68      439.49      9.73 o
   1  23   7       32.81       35.47      2.75 o
   2  23   7      258.84      272.40      6.94 o
   3  23   7       15.43       19.74      2.73 o
  -4  24   7        0.37       -0.35      1.95 o
  -3  24   7       51.45       39.49      2.09 o
  -2  24   7        9.90       12.07      1.59 o
  -1  24   7        1.77        0.74      1.19 o
   0  24   7       97.04       99.91      3.06 o
   1  24   7        3.33        2.58      1.44 o
   2  24   7      445.89      442.45      9.92 o
  -3  25   7       95.30       97.33      3.15 o
  -2  25   7      227.12      229.52      6.79 o
  -1  25   7        1.69        1.97      1.51 o
   0  25   7      241.85      226.55      4.82 o
   1  25   7       36.53       38.45      2.18 o
   2  25   7      299.93      319.61      9.81 o
  -2  26   7       35.13       42.28      3.28 o
  -1  26   7      141.74      121.74      4.44 o
   0  26   7      126.72      140.15      5.36 o
   1  26   7       61.96       65.43      3.26 o
  -8   0   8       55.56       73.35      8.57 o
  -7   0   8        1.42        0.40      3.94 o
  -6   0   8        1.76        3.86      3.16 o
  -5   0   8      438.34      468.57     22.47 o
  -4   0   8      237.43      238.08     13.17 o
  -3   0   8      467.99      448.25     14.41 o
  -2   0   8       11.40       20.37      4.23 o
  -1   0   8      673.42      617.21     17.49 o
   0   0   8     7538.94     8190.75    423.18 o
   1   0   8     2918.82     2965.58     94.23 o
   2   0   8     1597.28     1636.10     50.70 o
   3   0   8      718.68      686.02     19.87 o
   4   0   8      614.37      672.35     20.31 o
   5   0   8      210.35      189.35     10.37 o
   6   0   8      583.06      687.06     25.32 o
  -8   1   8        3.27        2.15      2.66 o
  -7   1   8        0.23        0.71      3.08 o
  -6   1   8       77.83       69.02      3.89 o
  -5   1   8        5.95        8.89      2.61 o
  -4   1   8      217.21      218.36      8.43 o
  -3   1   8       41.41       61.46      2.17 o
  -2   1   8     1428.08     1314.28     29.85 o
  -1   1   8       86.04       88.98      3.85 o
   0   1   8     2892.14     2866.41     68.43 o
   1   1   8      555.39      550.04     10.65 o
   2   1   8       23.46       31.33      1.95 o
   3   1   8      145.20      141.11      4.51 o
   4   1   8      128.83      152.92     11.12 o
   5   1   8       52.17       60.96      4.57 o
   6   1   8       48.91       57.18      4.08 o
  -8   2   8       34.40       42.82      4.96 o
  -7   2   8       51.56       59.76      4.34 o
  -6   2   8       13.23        7.74      2.18 o
  -5   2   8        4.60       17.84      4.95 o
  -4   2   8       96.25      132.66      5.27 o
  -3   2   8      378.35      397.19     11.35 o
  -2   2   8     1110.87     1062.95     28.84 o
  -1   2   8      430.15      446.42      9.49 o
   0   2   8      876.41      877.74     16.08 o
   1   2   8       17.97       28.58      2.22 o
   2   2   8     1706.52     1727.88     36.36 o
   3   2   8      312.32      282.99      5.92 o
   4   2   8      990.90     1025.32     28.54 o
   5   2   8      309.48      283.57      9.04 o
   6   2   8      151.11      162.95      5.75 o
  -8   3   8        1.94        2.42      2.48 o
  -7   3   8        8.66       10.27      2.58 o
  -6   3   8      169.02      139.88      5.48 o
  -5   3   8      158.70      186.26      6.92 o
  -4   3   8     1596.35     1536.42     38.54 o
  -3   3   8     1219.18     1411.90     53.97 o
  -2   3   8     3707.66     3585.16    109.25 o
  -1   3   8     1269.15     1395.99     28.41 o
   0   3   8     2035.06     1967.45     42.19 o
   1   3   8      481.15      472.96      7.76 o
   2   3   8     2419.53     2445.53     48.86 o
   3   3   8      124.66      143.30      4.18 o
   4   3   8      261.68      276.96      7.57 o
   5   3   8       59.00       51.79      2.96 o
   6   3   8       58.80       70.70      3.51 o
  -8   4   8       32.03       30.67      3.52 o
  -7   4   8       44.28       39.08      3.68 o
  -6   4   8       86.63       83.81      5.35 o
  -5   4   8      110.42      118.49      5.72 o
  -4   4   8        9.42       20.17      2.71 o
  -3   4   8       56.76       63.62      2.65 o
  -2   4   8       19.17       32.04      2.89 o
  -1   4   8        1.41        2.59      1.83 o
   0   4   8        6.94       15.66      2.71 o
   1   4   8       26.87       29.64      1.70 o
   2   4   8        5.71       11.09      1.84 o
   3   4   8      404.02      410.54      7.83 o
   4   4   8      127.68      108.72      3.50 o
   5   4   8       16.72       19.55      2.24 o
   6   4   8        1.84        0.89      1.38 o
  -8   5   8       97.72       89.64      6.13 o
  -7   5   8        8.27        7.44      2.88 o
  -6   5   8      137.82      130.65      6.69 o
  -5   5   8       94.21      109.07      4.94 o
  -4   5   8     1377.75     1407.67     36.16 o
  -3   5   8     1136.87     1220.88     31.34 o
  -2   5   8      727.59      630.84     16.11 o
  -1   5   8     1918.44     2015.12     43.35 o
   0   5   8     2818.05     2820.86     62.78 o
   1   5   8      857.85      844.64     13.68 o
   2   5   8      891.96      888.99     16.79 o
   3   5   8        3.20       15.13      1.81 o
   4   5   8      840.02      838.15     17.61 o
   5   5   8        3.98        6.68      1.63 o
   6   5   8       26.28       23.00      2.72 o
  -8   6   8        0.07        0.39      1.51 o
  -7   6   8        2.23        3.81      2.53 o
  -6   6   8        0.95        9.20      3.33 o
  -5   6   8       95.37      120.34      4.73 o
  -4   6   8       48.68       32.07      3.09 o
  -3   6   8       89.42      100.27      3.61 o
  -2   6   8       52.26       36.83      2.88 o
  -1   6   8      320.57      315.40      6.77 o
   0   6   8      970.47     1017.69     17.01 o
   1   6   8      245.95      251.97      5.96 o
   2   6   8     1315.03     1418.45     28.16 o
   3   6   8      394.98      372.31      6.90 o
   4   6   8      888.51     1016.07     21.32 o
   5   6   8      158.83      154.40      4.96 o
   6   6   8      527.76      606.40     13.90 o
  -8   7   8      105.98      105.61      8.14 o
  -7   7   8       52.98       44.85      3.43 o
  -6   7   8      102.06      114.89     11.65 o
  -5   7   8        2.63        3.83      1.82 o
  -4   7   8      248.65      269.65      7.42 o
  -3   7   8        5.32       10.37      1.71 o
  -2   7   8      462.02      460.00     10.34 o
  -1   7   8      238.36      234.71      5.50 o
   0   7   8       47.84       45.94      2.31 o
   1   7   8       42.93       31.12      2.08 o
   2   7   8        4.83        3.19      1.44 o
   3   7   8       16.34       14.90      1.69 o
   4   7   8      122.07      126.56      3.92 o
   5   7   8        2.77        2.93      1.58 o
   6   7   8        0.80        0.42      1.44 o
  -8   8   8       22.72       25.11      4.65 o
  -7   8   8      109.02      125.14      8.35 o
  -6   8   8       81.65      121.89      7.01 o
  -5   8   8      448.49      488.20     11.75 o
  -4   8   8       10.54        9.17      2.29 o
  -3   8   8     1431.64     1441.73     34.46 o
  -2   8   8     1143.82     1129.79     25.80 o
  -1   8   8       18.75       27.81      2.05 o
   0   8   8     3500.68     3576.13     86.89 o
   1   8   8       38.46       33.58      2.13 o
   2   8   8     1514.83     1537.31     29.86 o
   3   8   8      224.31      233.62      4.69 o
   4   8   8     1331.06     1310.41     26.87 o
   5   8   8      140.41      116.82      4.06 o
   6   8   8      230.95      269.67      6.44 o
  -8   9   8      152.84      127.26      9.39 o
  -7   9   8      107.50      111.41      5.92 o
  -6   9   8      154.54      130.40      5.71 o
  -5   9   8       61.69       79.63      3.37 o
  -4   9   8      165.90      156.42      6.12 o
  -3   9   8       23.83       19.67      2.69 o
  -2   9   8     1060.08     1042.22     23.92 o
  -1   9   8      649.64      720.84     16.80 o
   0   9   8     1781.02     1793.45     36.95 o
   1   9   8       16.11       16.57      2.09 o
   2   9   8      783.41      743.05     13.92 o
   3   9   8       26.43       21.71      1.76 o
   4   9   8      482.20      491.01      9.73 o
   5   9   8       55.34       49.85      2.69 o
   6   9   8       34.79       48.29      2.71 o
  -8  10   8        1.23        1.74      3.10 o
  -7  10   8       74.56       86.64      5.45 o
  -6  10   8        3.07        8.13      1.87 o
  -5  10   8      100.75      129.30      6.13 o
  -4  10   8      175.67      148.51      5.60 o
  -3  10   8      256.79      266.30      7.67 o
  -2  10   8      468.21      490.29     10.71 o
  -1  10   8      217.53      223.81      6.59 o
   0  10   8      868.60      827.55     16.10 o
   1  10   8        0.99        1.59      1.53 o
   2  10   8      823.80      763.64     14.47 o
   3  10   8      285.28      232.42      5.14 o
   4  10   8      270.14      256.40      6.11 o
   5  10   8       73.29       62.11      3.12 o
  -7  11   8        3.64        2.36      2.17 o
  -6  11   8      108.54       95.00      4.72 o
  -5  11   8      152.78      159.54      6.05 o
  -4  11   8      308.81      289.59      8.55 o
  -3  11   8      479.87      518.66     14.01 o
  -2  11   8     1293.19     1233.49     28.59 o
  -1  11   8     1384.06     1405.22     29.10 o
   0  11   8      332.84      306.43      7.14 o
   1  11   8      179.37      181.59      4.51 o
   2  11   8     1657.17     1672.31     34.43 o
   3  11   8        4.96        4.09      1.45 o
   4  11   8      151.73      147.91      4.73 o
   5  11   8      135.47      132.40      4.36 o
  -7  12   8       33.15       29.10      2.71 o
  -6  12   8        8.67       14.62      2.93 o
  -5  12   8       60.50       44.26      4.47 o
  -4  12   8       68.39       90.15      4.39 o
  -3  12   8        2.30        6.58      2.18 o
  -2  12   8      178.41      195.07      6.21 o
  -1  12   8      585.49      576.57     11.28 o
   0  12   8       69.36       58.58      2.90 o
   1  12   8        5.16        9.69      1.89 o
   2  12   8       10.26       22.03      2.23 o
   3  12   8       20.13       25.91      2.22 o
   4  12   8        6.07       16.99      2.05 o
   5  12   8       88.36       91.65      3.48 o
  -7  13   8       12.97        3.19      2.03 o
  -6  13   8        4.86        4.33      2.38 o
  -5  13   8       90.61      100.00      6.93 o
  -4  13   8     1409.01     1382.13     35.41 o
  -3  13   8      145.50      165.55      6.27 o
  -2  13   8      328.53      320.53      8.51 o
  -1  13   8        8.50       16.49      1.80 o
   0  13   8       38.63       45.80      2.74 o
   1  13   8      190.29      148.39      4.41 o
   2  13   8        2.67        8.19      1.82 o
   3  13   8       19.75       24.33      1.81 o
   4  13   8       21.44       20.78      1.59 o
   5  13   8       11.25        6.48      1.54 o
  -7  14   8       10.84        4.53      2.35 o
  -6  14   8       39.80       44.87      3.20 o
  -5  14   8       11.61       11.58      3.18 o
  -4  14   8      232.44      237.74      8.49 o
  -3  14   8       13.88       18.64      2.56 o
  -2  14   8       31.26       31.35      3.39 o
  -1  14   8      105.32      118.95      3.69 o
   0  14   8      900.92      897.40     18.65 o
   1  14   8      187.63      181.40      4.94 o
   2  14   8      729.24      800.13     16.26 o
   3  14   8      355.41      332.95      6.73 o
   4  14   8      183.77      220.52      4.98 o
   5  14   8       65.35       64.87      3.40 o
  -7  15   8       30.83       45.25      4.07 o
  -6  15   8      111.13      126.71      5.54 o
  -5  15   8       36.21       23.00      3.22 o
  -4  15   8        0.15        0.36      3.15 o
  -3  15   8      106.82       96.88      4.53 o
  -2  15   8      190.28      191.85      5.11 o
  -1  15   8      143.72      140.54      3.62 o
   0  15   8        0.71        7.28      2.62 o
   1  15   8       52.46       51.23      2.47 o
   2  15   8        8.11       12.63      1.96 o
   3  15   8      112.04      103.72      3.62 o
   4  15   8      162.51      159.53      4.29 o
   5  15   8       72.67       82.28      3.33 o
  -6  16   8        9.27        6.27      2.01 o
  -5  16   8      325.23      359.26     14.04 o
  -4  16   8        0.18        0.22      2.62 o
  -3  16   8      533.20      535.64     15.40 o
  -2  16   8       90.90       93.21      2.89 o
  -1  16   8      101.91      100.50      3.34 o
   0  16   8      177.97      183.32      4.74 o
   1  16   8      279.23      264.28      5.79 o
   2  16   8      362.75      378.34      7.63 o
   3  16   8       37.01       28.19      1.82 o
   4  16   8      623.06      643.31     12.66 o
  -6  17   8        0.26        0.31      1.83 o
  -5  17   8       17.75       22.13      2.85 o
  -4  17   8       42.60       33.41      4.68 o
  -3  17   8        0.34        3.34      2.36 o
  -2  17   8      705.65      658.14     13.82 o
  -1  17   8      173.11      176.26      4.71 o
   0  17   8      201.09      197.51      4.90 o
   1  17   8       51.49       46.59      2.70 o
   2  17   8     1334.75     1329.98     26.64 o
   3  17   8       40.07       30.16      1.80 o
   4  17   8      112.56      124.06      3.63 o
  -6  18   8        8.93        3.17      2.81 o
  -5  18   8       70.81       89.73      4.52 o
  -4  18   8      110.36       99.79      6.98 o
  -3  18   8      127.81      149.20      6.73 o
  -2  18   8      145.52      156.27      3.88 o
  -1  18   8      154.01      161.62      4.63 o
   0  18   8      294.40      277.91      6.18 o
   1  18   8       10.28        9.90      1.71 o
   2  18   8      390.48      363.05      7.64 o
   3  18   8       40.07       33.36      1.78 o
   4  18   8       87.69       77.65      2.63 o
  -6  19   8      131.07      125.62      7.04 o
  -5  19   8       97.79       85.81      3.63 o
  -4  19   8      625.37      544.34     29.58 o
  -3  19   8        1.28        1.04      1.46 o
  -2  19   8      768.27      735.45     14.68 o
  -1  19   8      128.07      126.20      4.00 o
   0  19   8      564.03      573.37     12.45 o
   1  19   8       33.12       33.69      2.26 o
   2  19   8      261.78      267.16      6.03 o
   3  19   8       21.04       19.35      1.80 o
   4  19   8       42.88       44.54      2.65 o
  -5  20   8        1.58        4.08      2.15 o
  -4  20   8        0.85        0.79      1.35 o
  -3  20   8        0.23        2.41      1.86 o
  -2  20   8       16.14       17.48      1.62 o
  -1  20   8       28.20       35.80      2.41 o
   0  20   8       31.70       25.13      2.24 o
   1  20   8       34.75       33.07      2.65 o
   2  20   8       10.29       20.73      1.77 o
   3  20   8       13.94        7.60      1.31 o
  -5  21   8        1.21        3.64      3.00 o
  -4  21   8      120.91      123.46      6.14 o
  -3  21   8        3.63        1.91      1.35 o
  -2  21   8       97.27      101.79      3.20 o
  -1  21   8       25.41       28.41      2.48 o
   0  21   8       21.35       21.30      2.32 o
   1  21   8      128.14      114.68      4.17 o
   2  21   8       27.89       28.49      2.03 o
   3  21   8        0.24        0.98      1.45 o
  -4  22   8       11.10        5.28      3.08 o
  -3  22   8        8.05        3.88      1.22 o
  -2  22   8        9.72        6.22      1.48 o
  -1  22   8        3.28        1.66      1.24 o
   0  22   8       71.34       83.73      3.43 o
   1  22   8       41.77       33.16      2.77 o
   2  22   8      341.51      368.20      8.93 o
  -4  23   8       25.18       13.23      4.32 o
  -3  23   8        3.46        1.86      1.37 o
  -2  23   8       19.73       25.52      1.88 o
  -1  23   8       21.57       23.50      2.11 o
   0  23   8      190.65      195.77      4.96 o
   1  23   8       22.47       27.10      2.51 o
   2  23   8       22.14       19.68      1.84 o
  -3  24   8       39.46       47.12      5.25 o
  -2  24   8       39.09       45.17      2.57 o
  -1  24   8        3.67        4.34      1.15 o
   0  24   8      169.71      156.58      4.34 o
   1  24   8        2.54        3.34      1.60 o
  -2  25   8      129.85      125.22      8.40 o
  -1  25   8        0.20       -0.11      1.22 o
   0  25   8       84.88       87.41      3.17 o
  -8   1   9       41.33       50.40      5.08 o
  -7   1   9       15.02       23.83      3.59 o
  -6   1   9      174.31      197.53      8.09 o
  -5   1   9       71.97       98.36      5.01 o
  -4   1   9      376.26      450.62     26.71 o
  -3   1   9      281.41      292.60      6.28 o
  -2   1   9        6.06       23.74      3.30 o
  -1   1   9        0.32        2.14      1.61 o
   0   1   9      337.16      350.43     10.70 o
   1   1   9       16.21       21.13      1.60 o
   2   1   9     2417.30     2424.60     69.11 o
   3   1   9      158.99      137.35      4.47 o
   4   1   9      531.68      558.98     10.28 o
   5   1   9       26.82       25.36      2.50 o
  -8   2   9       53.91       42.74      5.12 o
  -7   2   9      120.70      115.60      7.09 o
  -6   2   9       45.83       37.19      4.30 o
  -5   2   9        1.83        1.73      3.38 o
  -4   2   9      132.05      127.08      8.23 o
  -3   2   9       16.04        6.91      1.57 o
  -2   2   9     1863.14     1890.25     41.18 o
  -1   2   9      237.08      295.65      6.83 o
   0   2   9     3129.27     3339.89     97.36 o
   1   2   9      427.01      438.70      8.82 o
   2   2   9      551.23      532.94     13.85 o
   3   2   9       19.94       25.59      3.11 o
   4   2   9       12.10       16.43      1.73 o
   5   2   9      117.46      113.36      3.59 o
  -8   3   9       27.99       33.76      4.93 o
  -7   3   9       11.24       13.27      3.35 o
  -6   3   9        0.31        2.19      1.93 o
  -5   3   9      138.05      155.42     10.98 o
  -4   3   9      158.12      162.70      5.93 o
  -3   3   9       84.26       83.70      4.27 o
  -2   3   9      135.39      146.39      6.19 o
  -1   3   9        0.20        6.43      2.91 o
   0   3   9       97.90      116.46      5.77 o
   1   3   9        1.64        3.18      1.43 o
   2   3   9       85.55       84.73      3.34 o
   3   3   9      113.59      119.96      3.63 o
   4   3   9       95.78       90.62      3.17 o
   5   3   9        7.65       11.41      1.66 o
  -8   4   9      101.64       81.54      9.70 o
  -7   4   9       26.79       20.48      3.04 o
  -6   4   9      280.10      256.02     16.25 o
  -5   4   9      106.10       89.00      8.17 o
  -4   4   9     1137.50     1147.55     30.02 o
  -3   4   9       11.33       31.26      2.45 o
  -2   4   9     3259.31     3218.83     81.99 o
  -1   4   9      107.24       79.47      3.55 o
   0   4   9     2062.89     2156.50     50.28 o
   1   4   9        6.62        7.26      1.74 o
   2   4   9     1489.98     1549.60     29.79 o
   3   4   9        2.03        6.54      1.59 o
   4   4   9      474.52      493.72     10.75 o
   5   4   9       29.91       27.34      2.09 o
  -8   5   9       21.80       23.48     10.43 o
  -7   5   9        3.19        2.81      2.23 o
  -6   5   9       33.20       44.19      3.75 o
  -5   5   9       97.24       88.25      4.94 o
  -4   5   9       81.40      106.34      4.73 o
  -3   5   9      227.70      204.44      5.66 o
  -2   5   9       44.61       58.40      5.49 o
  -1   5   9      204.80      207.45      4.99 o
   0   5   9      195.18      202.17     10.99 o
   1   5   9       46.34       51.87      2.32 o
   2   5   9       11.74       15.93      1.79 o
   3   5   9      237.38      229.03      4.85 o
   4   5   9      469.00      511.52      9.58 o
   5   5   9       75.39       70.04      3.16 o
  -8   6   9      116.22      119.55     15.18 o
  -7   6   9       82.43       89.57      4.75 o
  -6   6   9      159.20      158.49      7.08 o
  -5   6   9       53.11       60.66      4.11 o
  -4   6   9      283.55      281.66      8.32 o
  -3   6   9      112.24       88.36      3.17 o
  -2   6   9      733.14      726.11     16.08 o
  -1   6   9      150.75      135.91      4.28 o
   0   6   9      255.72      264.06      6.03 o
   1   6   9       41.71       37.11      2.35 o
   2   6   9      179.93      183.31      4.89 o
   3   6   9       24.55       28.33      2.13 o
   4   6   9      184.91      187.73      5.13 o
   5   6   9       13.62       11.11      1.97 o
  -7   7   9       87.90       96.18      6.70 o
  -6   7   9      107.70      124.97      7.19 o
  -5   7   9      145.90      159.68      5.04 o
  -4   7   9        8.07        3.24      2.38 o
  -3   7   9       31.18       33.47      2.84 o
  -2   7   9      223.92      254.53      7.32 o
  -1   7   9        7.72       13.21      2.55 o
   0   7   9      270.60      262.73      6.57 o
   1   7   9      192.95      184.15      4.62 o
   2   7   9      687.35      713.23     13.63 o
   3   7   9      819.36      748.64     15.01 o
   4   7   9      313.41      348.61      6.75 o
   5   7   9        7.08        8.55      1.51 o
  -7   8   9        1.43        2.56      1.82 o
  -6   8   9        0.08        1.38      2.30 o
  -5   8   9       51.44       73.25      3.89 o
  -4   8   9        3.44        3.87      2.29 o
  -3   8   9      398.42      396.05     11.59 o
  -2   8   9        3.39        5.98      2.02 o
  -1   8   9        7.38       18.60      2.17 o
   0   8   9        0.98       10.42      3.61 o
   1   8   9        6.49        7.03      1.54 o
   2   8   9      237.97      275.73      6.81 o
   3   8   9       10.32       10.51      1.84 o
   4   8   9      304.64      285.54      6.13 o
   5   8   9       45.86       53.91      2.69 o
  -7   9   9       89.87       93.82      4.67 o
  -6   9   9        8.07        4.64      2.18 o
  -5   9   9       15.88       20.83      2.30 o
  -4   9   9       16.98       29.98      3.15 o
  -3   9   9      298.17      320.71      8.48 o
  -2   9   9       44.04       35.06      2.67 o
  -1   9   9      178.30      177.30      5.55 o
   0   9   9      233.42      237.43      6.07 o
   1   9   9        0.43        5.86      2.22 o
   2   9   9     1272.41     1302.59     27.35 o
   3   9   9       84.99       67.78      2.49 o
   4   9   9      362.14      369.62      7.23 o
   5   9   9       18.06       15.40      2.11 o
  -7  10   9        2.35        1.89      3.23 o
  -6  10   9       36.91       29.04      3.28 o
  -5  10   9       15.67        9.98      2.26 o
  -4  10   9      703.45      649.44     16.35 o
  -3  10   9        0.22        5.69      1.94 o
  -2  10   9     1017.74     1010.28     28.83 o
  -1  10   9      207.62      202.96      5.96 o
   0  10   9      263.09      305.24      7.40 o
   1  10   9        2.90        5.50      1.55 o
   2  10   9      850.86      846.21     16.96 o
   3  10   9        8.16        9.33      1.59 o
   4  10   9      261.08      278.16      6.48 o
   5  10   9       43.19       44.19      2.23 o
  -7  11   9        0.25        0.66      2.46 o
  -6  11   9      139.24      137.83      5.93 o
  -5  11   9      436.92      438.61     10.51 o
  -4  11   9       14.12       19.22      2.58 o
  -3  11   9      436.14      463.24     11.62 o
  -2  11   9       17.15       10.54      2.32 o
  -1  11   9      589.92      588.55     13.88 o
   0  11   9       34.04       33.54      3.17 o
   1  11   9      137.20      128.43      4.02 o
   2  11   9      117.67      100.46      3.68 o
   3  11   9      220.01      218.57      4.59 o
   4  11   9       15.03       24.13      2.01 o
   5  11   9       14.35       14.86      1.62 o
  -7  12   9       41.69       44.28      4.34 o
  -6  12   9      258.55      257.26      8.60 o
  -5  12   9       44.27       45.94      3.33 o
  -4  12   9      399.95      400.69     10.16 o
  -3  12   9       94.87       82.60      3.96 o
  -2  12   9     2377.10     2350.78     62.03 o
  -1  12   9       10.97        8.62      2.11 o
   0  12   9     5290.46     5247.48    157.83 o
   1  12   9      445.24      408.61      8.20 o
   2  12   9      318.41      344.97      8.02 o
   3  12   9        0.02        1.08      1.04 o
   4  12   9      117.55      132.60      3.88 o
  -7  13   9        2.79        0.68      1.83 o
  -6  13   9        3.36        3.89      2.06 o
  -5  13   9      203.88      180.28      7.18 o
  -4  13   9       97.05       81.18      4.05 o
  -3  13   9        6.93       12.18      2.14 o
  -2  13   9      154.64      159.64      5.34 o
  -1  13   9        5.32        5.69      2.00 o
   0  13   9      495.53      501.31     11.84 o
   1  13   9      362.76      343.73      7.86 o
   2  13   9      362.94      395.40      8.15 o
   3  13   9       63.47       50.34      2.40 o
   4  13   9      197.37      237.09      5.84 o
  -6  14   9       28.16       33.74      2.90 o
  -5  14   9        5.35        7.08      2.59 o
  -4  14   9      167.34      177.55      6.15 o
  -3  14   9        1.97        2.75      1.69 o
  -2  14   9      234.23      243.67      6.39 o
  -1  14   9      238.31      214.69      6.88 o
   0  14   9      200.81      208.12      5.95 o
   1  14   9        9.84       10.13      1.69 o
   2  14   9      116.18      111.85      3.55 o
   3  14   9        1.56        1.61      1.24 o
   4  14   9       47.63       48.94      2.51 o
  -6  15   9        5.15        5.81      2.34 o
  -5  15   9       33.68       40.12      4.30 o
  -4  15   9        2.87        1.71      2.61 o
  -3  15   9      177.85      182.79      7.00 o
  -2  15   9       33.90       33.64      2.39 o
  -1  15   9      112.47      111.72      3.92 o
   0  15   9      319.19      333.41      7.75 o
   1  15   9       19.23       14.54      1.75 o
   2  15   9      917.95      960.62     19.52 o
   3  15   9        5.70       11.33      1.54 o
   4  15   9      256.12      299.36      6.98 o
  -6  16   9       18.12        5.86      2.53 o
  -5  16   9       96.52      107.25      5.97 o
  -4  16   9        1.98        2.16      2.31 o
  -3  16   9       38.53       29.71      2.57 o
  -2  16   9      205.91      189.74      5.33 o
  -1  16   9        0.03        2.42      1.60 o
   0  16   9      406.27      419.37      9.26 o
   1  16   9        3.87        4.82      1.33 o
   2  16   9      139.06      150.20      3.73 o
   3  16   9        9.36        5.37      1.31 o
   4  16   9      149.47      164.23      5.30 o
  -6  17   9       20.01       25.37      4.59 o
  -5  17   9        0.73        4.67      2.43 o
  -4  17   9        0.18        1.55      2.55 o
  -3  17   9      111.09      123.76      5.40 o
  -2  17   9      111.35      107.09      3.98 o
  -1  17   9       64.02       80.96      3.99 o
   0  17   9      111.35      115.62      3.80 o
   1  17   9       91.18      101.47      3.82 o
   2  17   9      206.52      203.40      4.26 o
   3  17   9       55.98       58.77      2.42 o
  -5  18   9       26.60       21.21      3.53 o
  -4  18   9      261.08      256.79     11.14 o
  -3  18   9       74.22       69.91      4.04 o
  -2  18   9      125.03      129.15      4.31 o
  -1  18   9        1.11        0.86      1.15 o
   0  18   9      342.88      352.09      7.39 o
   1  18   9        7.61        7.37      1.51 o
   2  18   9      477.43      507.40     10.50 o
   3  18   9       42.02       45.45      2.32 o
  -5  19   9       60.16       73.63      5.85 o
  -4  19   9       12.63       12.05      2.05 o
  -3  19   9       40.71       57.45      2.77 o
  -2  19   9        0.10        0.05      1.67 o
  -1  19   9      427.56      443.73     10.32 o
   0  19   9       64.02       63.24      2.58 o
   1  19   9      192.59      189.92      4.50 o
   2  19   9        0.33        1.43      1.09 o
   3  19   9       37.86       48.14      2.61 o
  -4  20   9      106.34      106.52      5.68 o
  -3  20   9        0.51        2.19      1.73 o
  -2  20   9      416.93      412.39      9.94 o
  -1  20   9        0.61        1.68      1.30 o
   0  20   9      410.41      423.81     10.46 o
   1  20   9       27.99       27.17      1.79 o
   2  20   9      147.57      156.06      4.01 o
  -4  21   9        2.81        0.09      2.25 o
  -3  21   9        6.37        5.74      2.53 o
  -2  21   9       50.86       56.81      2.54 o
  -1  21   9        1.58        1.54      1.27 o
   0  21   9       25.49       28.07      1.95 o
   1  21   9       33.81       21.18      2.98 o
   2  21   9       37.65       51.07      3.25 o
  -3  22   9        1.26        0.52      1.82 o
  -2  22   9       36.80       33.28      2.53 o
  -1  22   9        0.32        0.76      1.07 o
   0  22   9       11.69        9.64      1.50 o
   1  22   9       41.53       42.58      2.43 o
  -2  23   9        8.27        6.11      2.62 o
  -1  23   9      132.64      149.32      3.96 o
   0  23   9       65.21       69.37      2.76 o
  -7   0  10       21.10       15.11      2.46 o
  -6   0  10       57.42       88.25      9.18 o
  -5   0  10      259.09      274.89     16.10 o
  -4   0  10        3.52        4.15      4.22 o
  -3   0  10       12.36       16.04      2.27 o
  -2   0  10      988.11     1117.12     34.45 o
  -1   0  10      680.04      667.70     21.22 o
   0   0  10      156.43      146.84      9.33 o
   1   0  10      245.15      269.37      9.50 o
   2   0  10     1048.17     1078.62     36.77 o
   3   0  10      194.90      148.51      6.49 o
   4   0  10      450.65      438.14     13.37 o
   5   0  10      103.18      153.35      6.69 o
  -7   1  10        3.47        1.93      1.27 o
  -6   1  10        0.33        1.35      2.02 o
  -5   1  10       14.80       12.05      3.18 o
  -4   1  10       36.84       37.50      4.51 o
  -3   1  10        6.03        8.73      3.10 o
  -2   1  10       27.98       28.28      2.78 o
  -1   1  10     1384.94     1390.20     32.85 o
   0   1  10     1767.16     1880.01     46.74 o
   1   1  10      261.21      270.72      8.35 o
   2   1  10        1.87        1.82      1.75 o
   3   1  10       38.54       53.87      4.58 o
   4   1  10       94.28      107.77      4.26 o
   5   1  10       37.45       37.55      2.47 o
  -7   2  10        1.10        1.12      2.07 o
  -6   2  10       74.91       97.30      6.30 o
  -5   2  10        3.06        3.97      2.93 o
  -4   2  10      294.92      356.45     14.24 o
  -3   2  10      115.34      107.96      4.40 o
  -2   2  10       27.62       23.43      2.68 o
  -1   2  10       12.61       11.44      2.33 o
   0   2  10       24.14       20.07      2.48 o
   1   2  10       74.16       76.99      3.88 o
   2   2  10       86.68       82.12      4.58 o
   3   2  10       38.96       62.15      3.41 o
   4   2  10      513.25      472.36     14.29 o
   5   2  10        7.73        3.00      1.54 o
  -7   3  10        0.78        0.62      1.90 o
  -6   3  10       25.69       20.47      2.83 o
  -5   3  10       54.76       32.23      3.74 o
  -4   3  10      399.04      397.83     13.87 o
  -3   3  10      323.07      233.55      7.93 o
  -2   3  10     2940.80     3069.20     77.91 o
  -1   3  10        0.83       11.82      3.44 o
   0   3  10      192.98      227.24      5.35 o
   1   3  10      450.07      458.47      9.77 o
   2   3  10     1083.12     1132.26     32.18 o
   3   3  10        7.56       22.27      5.06 o
   4   3  10       68.60       79.31      2.60 o
   5   3  10       95.51      109.04      4.99 o
  -7   4  10       27.47       25.43      3.07 o
  -6   4  10       47.56       42.81      3.39 o
  -5   4  10       76.14       80.66      5.00 o
  -4   4  10       36.24       42.87      4.21 o
  -3   4  10       45.63       46.86      2.80 o
  -2   4  10      209.04      237.03      6.82 o
  -1   4  10        7.94        6.85      1.64 o
   0   4  10       38.64       39.39      2.58 o
   1   4  10       23.20       25.55      2.45 o
   2   4  10       13.18       19.11      2.70 o
   3   4  10       75.99       66.99      2.69 o
   4   4  10       49.12       48.60      2.04 o
   5   4  10        1.71        0.66      1.56 o
  -7   5  10      204.58      215.18      7.63 o
  -6   5  10       80.36       75.92      5.35 o
  -5   5  10      154.18      135.74      6.19 o
  -4   5  10      910.35      941.55     27.64 o
  -3   5  10      135.88      155.76      4.93 o
  -2   5  10      952.57      970.96     21.72 o
  -1   5  10       13.29       24.99      2.14 o
   0   5  10      877.47      908.74     17.48 o
   1   5  10       48.32       49.01      3.05 o
   2   5  10      465.29      460.82      9.12 o
   3   5  10       20.92       27.05      1.94 o
   4   5  10       49.89       64.28      2.82 o
   5   5  10       10.50        6.94      3.14 o
  -7   6  10        2.15        1.69      1.92 o
  -6   6  10      130.21      143.36      5.67 o
  -5   6  10       86.37       84.96      5.59 o
  -4   6  10      160.16      201.43      7.57 o
  -3   6  10       60.30       58.60      3.73 o
  -2   6  10       14.57       10.08      2.10 o
  -1   6  10        6.43        7.57      1.86 o
   0   6  10        3.91       13.15      3.16 o
   1   6  10       70.29       67.84      3.21 o
   2   6  10      208.65      213.13      5.34 o
   3   6  10       14.87        6.26      1.24 o
   4   6  10      368.77      378.94      7.47 o
  -7   7  10        1.89        1.51      2.02 o
  -6   7  10        2.51        2.44      1.74 o
  -5   7  10        9.01       13.26      3.21 o
  -4   7  10       46.05       45.39      3.70 o
  -3   7  10       16.22       14.91      2.37 o
  -2   7  10       82.33       87.33      3.80 o
  -1   7  10        8.07       11.24      1.77 o
   0   7  10      432.96      421.11     10.74 o
   1   7  10       38.80       40.37      2.74 o
   2   7  10       34.90       32.90      2.38 o
   3   7  10       95.38      100.22      2.95 o
   4   7  10       13.79       12.80      1.30 o
  -7   8  10        5.30        2.36      2.50 o
  -6   8  10      196.84      226.18      8.66 o
  -5   8  10       94.78      109.32      4.87 o
  -4   8  10       49.49       63.70      4.15 o
  -3   8  10      149.87      143.98      4.74 o
  -2   8  10      171.19      133.68      4.44 o
  -1   8  10       95.51       88.13      3.22 o
   0   8  10       10.55        9.46      2.34 o
   1   8  10      104.42      116.17      3.86 o
   2   8  10      155.43      150.98      3.93 o
   3   8  10      202.89      215.14      5.11 o
   4   8  10      384.55      381.56      6.89 o
  -7   9  10       52.11       43.96      4.36 o
  -6   9  10      134.72      125.52      6.42 o
  -5   9  10        1.11        3.78      1.73 o
  -4   9  10      373.91      358.01      9.92 o
  -3   9  10       21.57       36.34      2.63 o
  -2   9  10      539.92      563.35     15.21 o
  -1   9  10      533.47      488.58     11.83 o
   0   9  10     1179.81     1237.87     29.71 o
   1   9  10        7.81        7.61      1.75 o
   2   9  10      100.30      123.09      3.74 o
   3   9  10      181.40      172.08      4.77 o
   4   9  10      137.62      155.80      3.45 o
  -7  10  10       13.91        5.59      2.41 o
  -6  10  10       41.49       46.15      3.92 o
  -5  10  10      121.00       82.34      3.53 o
  -4  10  10       19.76       25.58      2.89 o
  -3  10  10        5.94       13.48      2.33 o
  -2  10  10       97.68       83.45      4.95 o
  -1  10  10       80.72       79.00      3.68 o
   0  10  10       12.20       13.84      2.24 o
   1  10  10       62.97       61.06      2.98 o
   2  10  10      290.84      269.45      5.85 o
   3  10  10        6.68       12.07      1.30 o
   4  10  10      183.34      165.42      4.58 o
  -6  11  10        6.71        4.29      1.99 o
  -5  11  10       85.60       71.49      3.20 o
  -4  11  10      276.60      263.31      7.89 o
  -3  11  10        7.38        3.95      1.86 o
  -2  11  10     1254.07     1220.48     28.95 o
  -1  11  10       27.82       38.34      2.67 o
   0  11  10      784.41      792.92     18.85 o
   1  11  10      222.59      210.69      5.23 o
   2  11  10      963.98      988.08     19.54 o
   3  11  10       16.70       26.20      1.56 o
   4  11  10       20.51       33.32      2.60 o
  -6  12  10        5.75        2.56      1.45 o
  -5  12  10        0.31        1.06      1.59 o
  -4  12  10       83.59       82.64      5.10 o
  -3  12  10        5.20        3.21      1.72 o
  -2  12  10        0.03        0.71      1.84 o
  -1  12  10       14.90       20.51      2.96 o
   0  12  10      248.03      249.68      8.06 o
   1  12  10       96.68       91.78      3.55 o
   2  12  10       69.83       68.16      2.70 o
   3  12  10       30.61       29.72      1.59 o
   4  12  10       28.57       33.38      2.43 o
  -6  13  10        6.00        4.29      2.75 o
  -5  13  10      294.02      274.54      7.85 o
  -4  13  10      181.72      187.07      6.22 o
  -3  13  10       55.49       60.44      3.07 o
  -2  13  10      128.90      144.15      4.64 o
  -1  13  10       57.27       52.21      3.58 o
   0  13  10      165.88      160.77      5.36 o
   1  13  10       37.75       50.16      2.36 o
   2  13  10       12.34       16.64      1.63 o
   3  13  10        5.97        4.03      1.10 o
  -6  14  10       19.98       23.09      4.75 o
  -5  14  10      163.91      144.53      6.89 o
  -4  14  10       27.28       41.24      2.77 o
  -3  14  10        0.05        1.61      1.53 o
  -2  14  10       88.63       94.92      3.74 o
  -1  14  10        3.41        7.43      2.20 o
   0  14  10       87.41       92.17      3.61 o
   1  14  10       29.56       34.31      2.11 o
   2  14  10      170.28      161.14      4.29 o
   3  14  10       38.56       22.99      1.53 o
  -5  15  10        5.47       18.45      3.14 o
  -4  15  10        4.06        4.30      2.34 o
  -3  15  10        7.30       13.02      1.93 o
  -2  15  10       44.88       44.92      2.69 o
  -1  15  10       22.90       16.18      2.69 o
   0  15  10        2.96        4.64      1.66 o
   1  15  10       23.26       26.98      2.21 o
   2  15  10       15.22       20.58      1.51 o
   3  15  10       57.13       71.13      2.46 o
  -5  16  10      180.14      175.06      7.01 o
  -4  16  10       77.71       81.18      4.03 o
  -3  16  10      258.37      256.57      8.45 o
  -2  16  10        0.77        1.15      1.30 o
  -1  16  10       19.99       29.63      2.61 o
   0  16  10       22.86       19.95      2.09 o
   1  16  10       24.39       36.89      2.24 o
   2  16  10       85.67       84.61      2.60 o
   3  16  10      182.13      204.45      6.45 o
  -5  17  10       32.94       27.92      2.98 o
  -4  17  10      108.34       97.20      3.85 o
  -3  17  10       18.62       23.69      2.20 o
  -2  17  10      325.25      310.52      7.55 o
  -1  17  10       26.76       27.01      2.28 o
   0  17  10      203.77      218.81      5.27 o
   1  17  10      100.13       96.36      3.12 o
   2  17  10      195.82      222.08      5.20 o
  -4  18  10       12.02       15.27      2.66 o
  -3  18  10       74.94       85.37      3.46 o
  -2  18  10        6.67        5.05      1.69 o
  -1  18  10      172.71      186.22      6.81 o
   0  18  10       57.70       50.77      2.04 o
   1  18  10      151.85      144.66      3.51 o
   2  18  10      142.54      127.40      3.55 o
  -4  19  10      142.13      141.92      7.37 o
  -3  19  10       18.13       19.20      2.46 o
  -2  19  10      320.15      307.40      8.10 o
  -1  19  10       36.75       36.82      3.17 o
   0  19  10      356.44      368.60      7.28 o
   1  19  10       24.84       27.06      1.78 o
  -3  20  10        0.34        0.39      1.45 o
  -2  20  10        0.04       -0.04      1.15 o
  -1  20  10       47.29       43.39      2.75 o
   0  20  10        0.00       -0.21      1.34 o
   1  20  10       61.46       57.06      3.50 o
  -2  21  10       14.25       10.07      2.15 o
  -1  21  10        4.23        2.34      1.46 o
   0  21  10      125.82      122.70      4.47 o
  -7   1  11        0.91        1.55      2.39 o
  -6   1  11       70.49       94.20      5.04 o
  -5   1  11       32.59       31.83      3.85 o
  -4   1  11      230.33      290.31      9.09 o
  -3   1  11       12.39       14.24      1.79 o
  -2   1  11       47.96       76.10      3.60 o
  -1   1  11      397.32      410.13     10.62 o
   0   1  11        0.47        3.35      2.02 o
   1   1  11       79.20       73.32      3.47 o
   2   1  11       85.50       72.58      4.11 o
   3   1  11       26.92       36.16      2.21 o
   4   1  11      329.27      328.14     14.99 o
  -7   2  11       34.06       29.85      3.83 o
  -6   2  11       30.49       19.83      2.74 o
  -5   2  11        0.40        0.94      2.26 o
  -4   2  11       61.86       69.07      4.72 o
  -3   2  11       84.78       71.76      5.34 o
  -2   2  11      467.79      524.20     12.66 o
  -1   2  11      467.70      440.37     12.39 o
   0   2  11     1089.16     1155.06     27.87 o
   1   2  11      141.22      128.88      4.74 o
   2   2  11      563.77      575.39     20.77 o
   3   2  11       64.80       71.43      3.03 o
   4   2  11       17.34       26.83      2.61 o
  -7   3  11        5.17        2.52      3.10 o
  -6   3  11        2.52        3.65      2.07 o
  -5   3  11        1.72        1.91      2.24 o
  -4   3  11      154.27      160.35      6.57 o
  -3   3  11      324.10      309.12      8.40 o
  -2   3  11       39.50       38.17      2.76 o
  -1   3  11        0.12        2.47      1.86 o
   0   3  11       23.11       23.02      2.34 o
   1   3  11       13.78       15.06      1.97 o
   2   3  11       21.88       47.92     16.10 o
   3   3  11       13.79       15.96      4.17 o
   4   3  11        0.89        0.88      1.89 o
  -7   4  11        0.83        0.65      2.20 o
  -6   4  11        7.00        5.71      2.07 o
  -5   4  11      208.55      192.46      7.78 o
  -4   4  11      285.70      283.43     10.98 o
  -3   4  11      198.51      135.58      5.01 o
  -2   4  11      762.82      836.82     19.02 o
  -1   4  11      200.32      166.98      4.39 o
   0   4  11     1094.40     1151.55     24.61 o
   1   4  11      183.40      187.45      5.01 o
   2   4  11      362.26      377.99     10.85 o
   3   4  11      309.59      308.14      7.41 o
   4   4  11       82.56       76.83     32.10 o
  -6   5  11        9.05        5.14      2.75 o
  -5   5  11       54.06       54.53      4.55 o
  -4   5  11      170.49      198.64      6.30 o
  -3   5  11      181.07      160.52      4.96 o
  -2   5  11      479.31      436.98     10.33 o
  -1   5  11       32.34       30.01      2.12 o
   0   5  11       34.23       43.54      3.74 o
   1   5  11       63.19       72.83      3.16 o
   2   5  11        2.36        3.00      2.16 o
   3   5  11        0.64        1.45      1.32 o
   4   5  11       41.60       43.88      3.70 o
  -6   6  11       28.06       22.76      2.61 o
  -5   6  11      108.02      100.95      5.44 o
  -4   6  11       18.74       25.55      3.31 o
  -3   6  11       64.82       58.08      3.02 o
  -2   6  11       14.80       19.33      2.36 o
  -1   6  11        9.75        7.31      1.78 o
   0   6  11      164.60      169.35      5.28 o
   1   6  11      199.77      206.14      5.56 o
   2   6  11        5.60        4.89      1.60 o
   3   6  11      218.69      219.41      5.26 o
  -6   7  11      339.80      359.62     10.65 o
  -5   7  11       64.51       65.21      4.34 o
  -4   7  11        4.25       13.84      2.50 o
  -3   7  11       32.33       37.72      2.81 o
  -2   7  11      307.36      361.41      9.04 o
  -1   7  11       66.96       65.57      2.77 o
   0   7  11       30.41       24.72      2.73 o
   1   7  11        2.30        3.55      1.65 o
   2   7  11      204.26      180.52      4.49 o
   3   7  11        0.59        3.16      1.74 o
  -6   8  11        8.62        5.70      2.31 o
  -5   8  11        0.02        1.95      2.02 o
  -4   8  11      115.29      101.91      4.48 o
  -3   8  11      158.74      173.27      5.35 o
  -2   8  11        0.06        2.34      1.99 o
  -1   8  11       79.43       96.00      3.75 o
   0   8  11       30.57       41.82      2.79 o
   1   8  11       55.29       56.88      2.87 o
   2   8  11       83.35       94.91      3.31 o
   3   8  11       50.76       47.02      2.28 o
  -6   9  11       10.78        3.64      2.08 o
  -5   9  11       29.08       25.87      2.08 o
  -4   9  11      441.05      471.55     11.99 o
  -3   9  11       60.73       63.22      3.44 o
  -2   9  11      222.75      232.63      6.35 o
  -1   9  11      363.66      348.14      8.81 o
   0   9  11      101.35       86.95      3.57 o
   1   9  11       57.72       68.81      3.66 o
   2   9  11       66.77       59.56      2.67 o
   3   9  11      124.10      132.11      3.32 o
  -6  10  11       12.22        7.00      2.52 o
  -5  10  11       23.93        9.24      1.57 o
  -4  10  11       34.50       27.29      2.69 o
  -3  10  11      313.99      234.07      7.67 o
  -2  10  11      205.78      222.48      6.07 o
  -1  10  11       28.92       31.05      3.29 o
   0  10  11       25.26       36.67      2.51 o
   1  10  11      295.51      277.55      6.84 o
   2  10  11       61.58       69.09      2.49 o
   3  10  11      350.29      378.71      7.58 o
  -6  11  11       29.57       32.05      5.31 o
  -5  11  11       53.52       55.33      2.54 o
  -4  11  11       75.84       70.97      3.42 o
  -3  11  11      112.82      114.57      4.74 o
  -2  11  11        0.32        1.94      1.55 o
  -1  11  11      161.10      166.16      6.25 o
   0  11  11        0.00        1.18      1.62 o
   1  11  11      345.86      305.78      7.54 o
   2  11  11        0.04        0.92      1.29 o
   3  11  11       44.73       47.73      2.56 o
  -5  12  11        5.67        3.71      1.23 o
  -4  12  11        7.25        9.34      2.23 o
  -3  12  11       90.44       76.14      3.82 o
  -2  12  11      266.59      278.05      6.50 o
  -1  12  11      568.19      503.42     12.57 o
   0  12  11     1001.53      974.89     24.05 o
   1  12  11        3.96        4.84      1.29 o
   2  12  11      121.78      133.67      3.26 o
   3  12  11       44.07       47.59      3.09 o
  -5  13  11       14.64       10.46      2.58 o
  -4  13  11       46.62       54.28      2.86 o
  -3  13  11       13.82       11.85      1.89 o
  -2  13  11        0.09        1.74      1.46 o
  -1  13  11        0.45        0.67      1.63 o
   0  13  11       14.14       10.76      2.43 o
   1  13  11        7.28        4.08      1.34 o
   2  13  11      119.80      115.16      3.06 o
  -5  14  11       56.77       65.57      4.23 o
  -4  14  11       18.82       12.26      2.23 o
  -3  14  11       67.18       80.90      3.18 o
  -2  14  11      109.12       95.62      3.09 o
  -1  14  11       11.14       11.66      2.20 o
   0  14  11       33.28       36.54      2.89 o
   1  14  11       52.67       55.58      2.43 o
   2  14  11        5.24        1.30      1.17 o
  -4  15  11       81.15       85.14      3.99 o
  -3  15  11        2.12        1.62      1.72 o
  -2  15  11       28.33       34.52      2.05 o
  -1  15  11      182.00      158.53      5.32 o
   0  15  11       67.91       58.33      3.04 o
   1  15  11       25.59       31.28      1.82 o
   2  15  11       48.23       48.01      2.94 o
  -4  16  11        3.40        0.49      2.41 o
  -3  16  11        0.15        0.65      1.32 o
  -2  16  11       48.94       50.84      2.67 o
  -1  16  11       12.93        6.89      1.73 o
   0  16  11       66.93       72.03      3.55 o
   1  16  11        9.69        6.80      1.67 o
  -4  17  11       77.01       83.68      4.24 o
  -3  17  11       37.14       35.19      2.38 o
  -2  17  11       16.54       18.32      1.85 o
  -1  17  11       12.43       16.56      2.25 o
   0  17  11        0.04        0.83      1.36 o
   1  17  11       56.87       66.28      2.86 o
  -3  18  11       43.65       42.49      4.37 o
  -2  18  11      118.85      107.82      4.53 o
  -1  18  11        7.94        7.71      1.92 o
   0  18  11       49.64       65.15      3.23 o
  -1  19  11       19.47       24.59      4.80 o
  -6   0  12       44.66       53.51      4.63 o
  -5   0  12        6.01        8.02      3.26 o
  -4   0  12       98.21      133.90      6.68 o
  -3   0  12       19.59       20.19      3.13 o
  -2   0  12        1.29        3.53      2.28 o
  -1   0  12      133.97      150.99      6.48 o
   0   0  12      118.93      137.45      6.36 o
   1   0  12      123.59      117.35      6.44 o
   2   0  12      188.74      156.94      9.49 o
   3   0  12       18.34       10.28      8.29 o
  -6   1  12        4.22        2.21      1.69 o
  -5   1  12        0.10        0.46      2.04 o
  -4   1  12       16.74       16.08      2.28 o
  -3   1  12       48.66       41.96      3.23 o
  -2   1  12       59.97       54.56      2.74 o
  -1   1  12        7.73        6.98      1.77 o
   0   1  12       58.01       63.99      3.31 o
   1   1  12       15.82       19.28      2.73 o
   2   1  12       26.84       28.10      1.95 o
   3   1  12       60.90       68.96      5.33 o
  -6   2  12       32.45       44.77      3.37 o
  -5   2  12       21.80       20.63      3.12 o
  -4   2  12       50.84       73.59      4.49 o
  -3   2  12      101.38      112.83      6.29 o
  -2   2  12      163.11      188.51      5.52 o
  -1   2  12        9.39       10.22      1.99 o
   0   2  12       29.12       23.13      2.28 o
   1   2  12        0.34        1.00      1.72 o
   2   2  12       24.37       19.58      2.68 o
   3   2  12       26.72       33.35      4.18 o
  -6   3  12        0.31       -0.19      1.67 o
  -5   3  12       27.34       18.94      2.33 o
  -4   3  12       45.59       41.81      3.54 o
  -3   3  12      572.10      486.85     11.80 o
  -2   3  12       10.59       29.01      4.23 o
  -1   3  12       56.96       56.82      2.72 o
   0   3  12      157.92      184.55      5.32 o
   1   3  12      269.18      276.17      7.81 o
   2   3  12      109.59      123.22      4.74 o
   3   3  12      211.52      228.43     17.98 o
  -6   4  12        3.64        2.22      2.16 o
  -5   4  12       38.78       40.08      3.21 o
  -4   4  12        0.02        1.05      2.02 o
  -3   4  12      229.21      235.74      8.32 o
  -2   4  12      110.46      115.51      4.22 o
  -1   4  12        0.11        0.41      1.44 o
   0   4  12       24.55       21.81      1.98 o
   1   4  12       53.78       51.73      3.10 o
   2   4  12        5.21        3.03      2.33 o
   3   4  12       17.57       19.50      3.34 o
  -6   5  12        0.29        0.73      2.30 o
  -5   5  12      250.72      231.80      7.16 o
  -4   5  12       77.54       74.47      3.60 o
  -3   5  12       69.26       65.00      3.46 o
  -2   5  12       13.18       20.61      1.92 o
  -1   5  12      439.77      419.43      7.68 o
   0   5  12      226.06      241.99      6.36 o
   1   5  12      137.93      142.31      4.65 o
   2   5  12      144.38      146.74      5.30 o
  -5   6  12        1.95        1.70      2.36 o
  -4   6  12      103.97      129.43      4.79 o
  -3   6  12       26.55       31.76      2.28 o
  -2   6  12       94.47      115.10      4.15 o
  -1   6  12       11.14       13.43      1.70 o
   0   6  12        0.72        0.94      1.50 o
   1   6  12        0.04        0.91      1.21 o
   2   6  12       82.32       74.30      3.37 o
  -5   7  12        7.27        3.36      1.87 o
  -4   7  12        2.31        1.40      1.48 o
  -3   7  12       26.95       26.08      2.39 o
  -2   7  12       67.13       70.05      3.04 o
  -1   7  12       94.22       88.91      3.38 o
   0   7  12        4.47        2.99      1.58 o
   1   7  12       28.91       34.81      2.21 o
   2   7  12       19.16       13.14      2.33 o
  -5   8  12        0.72        0.45      1.74 o
  -4   8  12      113.54      146.84      5.01 o
  -3   8  12       64.14       50.20      2.71 o
  -2   8  12       76.22       51.18      2.75 o
  -1   8  12       11.29       17.40      2.00 o
   0   8  12        2.10        2.26      1.54 o
   1   8  12       27.11       20.78      2.00 o
   2   8  12        8.96        3.94      1.85 o
  -5   9  12       10.56        2.30      1.39 o
  -4   9  12       68.70       64.91      3.16 o
  -3   9  12       41.94       26.19      2.37 o
  -2   9  12       39.46       51.76      2.53 o
  -1   9  12      105.29       96.20      4.65 o
   0   9  12      118.30      132.68      4.03 o
   1   9  12       46.97       52.26      2.47 o
   2   9  12      142.72      158.37      5.27 o
  -5  10  12        0.08        0.16      1.76 o
  -4  10  12        1.70        2.47      1.74 o
  -3  10  12      104.72       81.67      3.40 o
  -2  10  12      137.97      132.61      3.73 o
  -1  10  12       17.34       14.46      2.30 o
   0  10  12       35.00       40.26      2.67 o
   1  10  12       46.40       48.09      2.58 o
   2  10  12       14.30        7.76      2.45 o
  -4  11  12       41.88       41.70      2.73 o
  -3  11  12       63.74       47.67      2.52 o
  -2  11  12       23.99       31.53      2.13 o
  -1  11  12      351.07      329.46      8.84 o
   0  11  12      222.27      237.25      6.54 o
   1  11  12      400.87      419.53      9.60 o
  -4  12  12        0.12        1.06      2.04 o
  -3  12  12        5.06        4.41      1.75 o
  -2  12  12        7.28        4.65      1.27 o
  -1  12  12        3.68        3.91      1.75 o
   0  12  12       23.39       20.38      2.18 o
   1  12  12       75.78       77.58      3.39 o
  -4  13  12        1.59        0.95      1.89 o
  -3  13  12      169.68      173.75      5.50 o
  -2  13  12        1.62        0.80      0.98 o
  -1  13  12      204.75      200.01      5.88 o
   0  13  12       30.90       32.93      2.31 o
   1  13  12      168.73      194.31      5.37 o
  -3  14  12      106.14      102.93      3.99 o
  -2  14  12       50.99       56.07      2.82 o
  -1  14  12       44.88       45.32      2.79 o
   0  14  12        6.74        4.77      1.59 o
  -3  15  12       19.24       23.36      4.57 o
  -2  15  12       30.73       18.98      2.47 o
  -1  15  12        2.23        3.84      1.40 o
  -5   1  13        5.29        5.25      2.69 o
  -4   1  13       34.77       53.03      3.43 o
  -3   1  13        0.17        1.10      1.31 o
  -2   1  13      247.91      272.45      7.27 o
  -1   1  13        9.20       16.91      2.44 o
   0   1  13        0.30        1.63      0.98 o
   1   1  13        9.01        9.45      2.60 o
  -4   2  13       62.54       60.69      3.66 o
  -3   2  13       46.61       37.33      2.70 o
  -2   2  13        0.25        2.33      1.62 o
  -1   2  13      285.87      262.45      6.55 o
   0   2  13       44.16       55.70      2.45 o
   1   2  13      165.59      176.11      8.03 o
  -4   3  13       15.27       17.49      2.78 o
  -3   3  13        5.50        3.16      1.20 o
  -2   3  13        8.75        9.98      1.58 o
  -1   3  13        3.44        3.50      1.38 o
   0   3  13       43.55       44.36      2.15 o
   1   3  13       41.79       56.43     10.04 o
  -4   4  13       11.08        5.74      2.30 o
  -3   4  13      342.11      299.06      9.20 o
  -2   4  13       26.50       36.32      1.72 o
  -1   4  13      130.12      126.90      2.67 o
   0   4  13        9.79       20.92      4.26 o
   1   4  13      347.57      363.73     10.34 o
  -4   5  13        2.54        4.06      1.91 o
  -3   5  13       75.14       49.90      2.76 o
  -2   5  13        1.08        0.21      1.06 o
  -1   5  13       64.06       73.09      2.20 o
   0   5  13       50.36       56.15      2.72 o
   1   5  13        4.26        1.26      1.78 o
  -4   6  13        9.86        6.02      1.75 o
  -3   6  13       47.92       48.93      2.42 o
  -2   6  13       37.73       41.68      1.91 o
  -1   6  13        9.19        5.52      1.50 o
   0   6  13        0.96        1.36      1.35 o
   1   6  13       12.61       15.47      2.75 o
  -4   7  13       34.67       46.70      3.15 o
  -3   7  13      148.45      156.88      5.14 o
  -2   7  13       80.22       90.00      2.82 o
  -1   7  13       47.42       59.11      3.30 o
   0   7  13        1.27        0.53      1.43 o
  -4   8  13       18.00       19.23      2.33 o
  -3   8  13        1.05        1.35      1.59 o
  -2   8  13        6.81        2.74      1.14 o
  -1   8  13       25.58       19.82      2.03 o
   0   8  13        2.92        3.74      1.51 o
  -3   9  13       15.50       15.42      2.52 o
  -2   9  13       59.58       62.82      3.22 o
  -1   9  13       10.02        4.69      1.49 o
   0   9  13        0.19        0.89      1.53 o
  -3  10  13      173.92      152.90      6.12 o
  -2  10  13       11.58       12.67      1.92 o
  -1  10  13        8.34        9.35      1.83 o
  -2  11  13        0.07        0.15      1.14 o
 
